# Supplementary material for: Population-based body–brain mapping links brain morphology with anthropometrics and body composition
Source: Transl Psychiatry. 2021 May 18;11:295. doi: 10.1038/s41398-021-01414-7 (PMC8131380; doi:10.1038/s41398-021-01414-7)
Supplement: Supplementary file 2 — Supplemental Material Tables [file 41398_2021_1414_MOESM2_ESM.xlsx]

## Sheet: Table S3 Sample description
	Waist circumference			WHR			BMI
Covariate	r	t-value	p-value	r	t-value	p-value	r	t-value	p-value
Model 1a
Intercept	1	4063	0	−0.89	−311.71	0	1	2402.66	0
Sex	0.46	82.36	0	0.65	133.92	0	0.13	20.28	1.08957066659954E−90
Age	0.05	7.15	8.70289849986953E−13	0.13	20	2.99109957897888E−88	−0.04	−7.02	2.27983369698028E−12
Age2	−0.02	−3.67	0.000247656	−0.01	−2.11	0.0351528	−0.02	−3.73	0.000195602
adj. R2	0.22			0.43			0.02
df	24724			24724			24724
Model 1b
Intercept	1	4060.97	0	−0.89	−311.46	0	1	2401.69	0
Sex	0.46	82.37	0	0.65	133.95	0	0.13	20.29	9.21862012630256E−91
Age	0.04	6.67	2.61302289862927E−11	0.1	16.06	9.35005309163588E−58	−0.02	−2.83	0.00469766
Age2	−0.01	−1.74	0.0819377	0	0.19	0.846111	−0.01	−2.13	0.0332109
Age:Sex	−0.01	−2.19	0.0282724	−0.02	−2.47	0.0134097	−0.02	−3.09	0.00197189
Age2:Sex	−0.01	−1.16	0.24734	−0.01	−2.32	0.0202617	0	−0.63	0.528498
adj. R2	0.22			0.43			0.02
df	24722			24722			24722
Model 1c
Intercept	0.99	1331.22	0	−0.55	−103.23	0	0.98	791.13	0
Sex	0.46	80.36	0	0.64	131.77	0	0.11	17.4	2.22434097203386E−67
Age	0.02	3.5	0.00046575	0.09	13.94	5.01098995035253E−44	−0.04	−6.53	6.66407334077503E−11
Age2	−0.01	−1.84	0.0659632	0	0.02	0.983968	−0.01	−2.35	0.0190273
Age:Sex	−0.01	−2.33	0.019821	−0.02	−2.53	0.0114514	−0.02	−3.21	0.00132455
Age2:Sex	0	−0.5	0.618604	−0.01	−1.87	0.061747	0	0.12	0.90108
Etnicity	−0.03	−5.01	5.36917835915803E−07	0	0.01	0.994163	0	−0.57	0.566303
Alcohol	−0.01	−1.36	0.174935	0	−0.63	0.527683	−0.01	−2.13	0.0330957
Smoking	0.01	1.39	0.164485	0.03	5.45	5.08166763622528E−08	0	−0.13	0.900262
Diabetic	0.06	8.83	1.14481628043346E−18	0.06	9.18	4.68022171551738E−20	0.05	8.48	2.28093947283881E−17
Hypercholesterolemia	0.03	5.04	4.81098725668301E−07	0.04	6.25	4.10973935639723E−10	0.04	6.74	1.58671627275271E−11
Hypertension	0.15	23.89	9.43877773159554E−125	0.1	16.02	1.79239610254242E−57	0.18	28.26	6.87343602743867E−173
adj. R2	0.24			0.44			0.06
df	24716			24716			24716
Notes: Reference Sex - women; Reference Ethnicity - European ancestry; Reference Alcohol - no consumption; Reference Smoking - non-smoker; Reference Diabetic - no diagnosis;
Reference Hypercholesterolemia - no diagnosis; Reference Hypertension - no diagnosis;
Abbreviations: adj. R2 - adjusted r-squared; df - degrees of freedom; r - partial corelation coefficient.

## Sheet: Table S4 Sample description
	Waist circumference			WHR			BMI			TTMV			VAT			ASAT			Liver PDFF			VAT+ASAT			MFI
Covariate	r	t-value	p-value	r	t-value	p-value	r	t-value	p-value	r	t-value	p-value	r	t-value	p-value	r	t-value	p-value	r	t-value	p-value	r	t-value	p-value	r	t-value	p-value
	Model 1a									Model 1a									Model 1a
Intercept	1	1974.72	0	−0.92	−164.63	0	1	1112.18	0	1	810.1	0	0.68	65.88	0	0.96	238.71	0	0.63	56.59	0	0.96	256.3	0	0.99	512.03	0
Sex	0.49	39.67	2.83477000520934E−299	0.67	63.85	0	0.12	8.71	4.16281930734572E−18	0.84	108.49	0	0.48	38.72	6.28315191983678E−287	−0.35	−26.09	8.92380941746584E−141	0.18	12.72	1.67455465382679E−36	0	0.09	0.928277	−0.39	−30.05	1.81576650405031E−182
Age	0.05	3.3	0.000990579	0.1	6.83	9.73101204793016E−12	−0.03	−1.89	0.0588793	−0.31	−22.85	5.90397793168228E−110	0.12	8.41	5.36389358544399E−17	−0.01	−0.64	0.520671	0.06	4.23	2.40388879651054E−05	0.04	2.85	0.00438042	0.34	25.85	2.57324946822263E−138
Age2	−0.04	−2.74	0.00619373	−0.03	−2.09	0.0362983	−0.03	−2.23	0.025902	−0.01	−1.04	0.29996	−0.06	−4.25	2.18074257299449E−05	−0.05	−3.36	0.000773564	−0.06	−3.98	6.95297946602767E−05	−0.05	−3.76	0.000169021	−0.01	−0.69	0.488392
adj. R2	0.24			0.46			0.02			0.71			0.25			0.12			0.04			0			0.23
df	4969			4969			4969			4969			4969			4969			4969			4969			4969
	Model 1b									Model 1b									Model 1b
Intercept	1	1972.69	0	−0.92	−164.49	0	1	1111.74	0	1	810.95	0	0.68	66.05	0	0.96	238.68	0	0.63	56.92	0	0.96	256.19	0	0.99	511.59	0
Sex	0.49	39.67	3.19130500522121E−299	0.67	63.83	0	0.12	8.72	3.68419589986441E−18	0.84	108.69	0	0.48	38.8	6.86590861158612E−288	−0.35	−26.1	8.55488206437037E−141	0.18	12.78	7.63725067557186E−37	0	0.1	0.920957	−0.39	−30.05	2.09527912957124E−182
Age	0.04	2.89	0.00388899	0.06	4.27	1.97978285265696E−05	0.01	0.36	0.717315	−0.21	−14.81	1.2885402722553E−48	0.12	8.79	1.96379545190283E−18	0.01	1.05	0.29367	0.1	6.93	4.74804538847796E−12	0.05	3.35	0.000804274	0.26	19.31	3.33119671022346E−80
Age2	−0.02	−1.63	0.103751	−0.02	−1.49	0.135181	−0.02	−1.24	0.214976	0.03	2	0.0453993	−0.05	−3.5	0.000475498	−0.05	−3.26	0.00113491	−0.04	−2.96	0.00305655	−0.05	−3.3	0.000963539	−0.02	−1.16	0.247132
Age:Sex	−0.01	−0.7	0.481891	0.01	0.95	0.340035	−0.04	−2.47	0.0135477	−0.03	−2.15	0.031258	−0.06	−4.01	6.22623358534548E−05	−0.03	−2.3	0.0215541	−0.08	−5.65	1.73233328487674E−08	−0.03	−1.95	0.0507672	−0.01	−1.05	0.293495
Age2:Sex	−0.01	−0.48	0.63448	0	−0.12	0.906128	−0.01	−0.36	0.719566	−0.05	−3.85	0.000117487	0.01	0.91	0.364457	0.02	1.37	0.172177	0.01	0.54	0.590369	0.01	0.98	0.326506	0.01	1.04	0.298998
adj. R2	0.24			0.46			0.02			0.71			0.25			0.12			0.04			0			0.23
df	4967			4967			4967			4967			4967			4967			4967			4967			4967
	Model 1c									Model 1c									Model 1c
Intercept	0.99	616.13	0	−0.6	−52.8	0	0.98	346.75	0	0.96	247.1	0	0.25	18.3	1.7944221838952E−72	0.72	72.83	0	0.22	15.98	4.04956699395697E−56	0.74	78.17	0	0.91	156.66	0
Sex	0.48	38.57	7.12529580365311E−285	0.66	62.64	0	0.1	7.21	6.36432845972965E−13	0.84	108.12	0	0.47	37.71	7.74705972210654E−274	−0.37	−27.63	1.93790849554316E−156	0.16	11.5	3.34906876755452E−30	−0.02	−1.42	0.156115	−0.41	−31.25	7.71225297983249E−196
Age	0.01	0.84	0.40102	0.04	2.81	0.00493061	−0.02	−1.64	0.100393	−0.21	−15.32	9.01637563449821E−52	0.1	6.84	8.99781921708438E−12	−0.01	−0.67	0.50212	0.08	5.42	6.09337355164848E−08	0.02	1.39	0.164521	0.25	18.22	7.10291118227827E−72
Age2	−0.02	−1.62	0.105706	−0.02	−1.52	0.128584	−0.02	−1.23	0.218348	0.03	2.14	0.0322057	−0.05	−3.5	0.00046684	−0.05	−3.29	0.000999703	−0.04	−2.97	0.00298004	−0.05	−3.33	0.000882114	−0.02	−1.16	0.246262
Age:Sex	−0.02	−1.2	0.228359	0.01	0.7	0.486031	−0.04	−3	0.00268189	−0.04	−2.51	0.0120179	−0.06	−4.57	4.98938682140718E−06	−0.04	−2.76	0.00587557	−0.09	−6.09	1.20329507040074E−09	−0.04	−2.48	0.0133026	−0.02	−1.21	0.226916
Age2:Sex	−0.01	−0.44	0.656368	0	−0.15	0.877908	−0.01	−0.36	0.721677	−0.05	−3.66	0.000256568	0.01	1	0.315998	0.02	1.38	0.166499	0.01	0.59	0.554308	0.01	1.04	0.300099	0.01	1.02	0.306985
Etnicity	−0.02	−1.5	0.133123	0.01	0.36	0.718745	0	0.15	0.879708	−0.07	−5.02	5.45264182181975E−07	−0.04	−2.61	0.00895608	0	0.32	0.750297	−0.01	−0.84	0.400442	−0.02	−1.09	0.274587	0.01	0.71	0.480089
Alcohol	0	0.24	0.814041	0.01	0.4	0.686373	0	0.34	0.737561	0.04	2.73	0.00631482	0.01	0.95	0.343151	0	0.2	0.843346	0.01	0.46	0.645697	0.01	0.48	0.628108	0.01	0.61	0.539732
Smoking	0	0.05	0.958711	0.03	2.26	0.0236689	−0.01	−0.89	0.37499	−0.02	−1.35	0.1786	0.01	1.03	0.305231	−0.02	−1.48	0.138795	0.02	1.28	0.200258	−0.01	−0.58	0.563895	0.05	3.47	0.000524083
Diabetic	0.04	2.96	0.0031388	0.04	2.61	0.008973	0.05	3.18	0.00147486	0	−0.05	0.960138	0.04	2.83	0.00462235	0.03	2.46	0.0140374	0.07	4.77	1.86832224586586E−06	0.04	2.74	0.00608462	0.04	3.11	0.00187366
Hypercholesterolemia	0.07	4.62	3.9415780816642E−06	0.06	4.54	5.69563237442583E−06	0.06	4.03	5.66201791007058E−05	0	0.01	0.988977	0.06	4.39	1.16253893434513E−05	0.06	4.47	7.9811467104693E−06	0.04	2.81	0.00502002	0.07	4.74	2.21690114489077E−06	0.03	1.98	0.0475616
Hypertension	0.18	12.71	1.84571416830976E−36	0.13	9.16	7.77116726986362E−20	0.19	13.41	2.53403290628379E−40	0.04	3.16	0.00159006	0.17	12.2	9.92652672073839E−34	0.15	10.54	1.07020848871908E−25	0.15	10.38	5.54091639800164E−25	0.17	12	1.00976937751375E−32	0.11	8.06	9.63930373801747E−16
adj. R2	0.28			0.47			0.06			0.71			0.28			0.15			0.07			0.04			0.25
df	4961			4961			4961			4961			4961			4961			4961			4961			4961
Notes: Reference Sex - women; Reference Ethnicity - European ancestry; Reference Alcohol - no consumption; Reference Smoking - non-smoker; Reference Diabetic - no diagnosis;
Reference Hypercholesterolemia - no diagnosis; Reference Hypertension - no diagnosis;
Abbreviations: adj. R2 - adjusted r-squared; df - degrees of freedom; r - partial corelation coefficient.

## Sheet: Table S5 Sample description
	Mean Cortical Thickness			Surface Area (white)			Cortical gray matter			Cerebellum gray matter			Brain stem			Cortical white matter			Cerebellum white matter			CSF			Lateral ventricle			3rd ventricle			Thalamus			Hippocampus			Amygdala			Accumbens			Caudate			Putamen			Pallidum
Covariate	r	t-value	p-value	r	t-value	p-value	r	t-value	p-value	r	t-value	p-value	r	t-value	p-value	r	t-value	p-value	r	t-value	p-value	r	t-value	p-value	r	t-value	p-value	r	t-value	p-value	r	t-value	p-value	r	t-value	p-value	r	t-value	p-value	r	t-value	p-value	r	t-value	p-value	r	t-value	p-value	r
	Model 1a									Model 1a									Model 1a									Model 1a									Model 1a									Model 1a
Intercept	0.99	1521.95	0	0.99	1104.42	0	0.99	1047.02	0	0.96	531.01	0	0.97	582.72	0	0.98	846.61	0	0.94	441.39	0	1	1990.98	0	0.99	1125.79	0	0.99	1291.63	0	0.97	637.77	0	0.97	595.27	0	0.95	461.57	0	0.89	310.83	0	0.95	477.51	0	0.96	511.85	0	0.94
Sex	−0.09	−13.85	1.74876209309275E−43	0.17	26.46	3.73470439045839E−152	0.07	10.51	9.2187635246328E−26	0	−0.41	0.684944	0.06	9.3	1.49522682839561E−20	0.13	21.36	2.68645491681592E−100	−0.05	−7.44	1.00700159106009E−13	0.11	17.68	1.67819760493613E−69	0.04	6.9	5.16192147405123E−12	0.22	34.87	3.56992439332334E−260	0.06	9.92	3.71629491548833E−23	0.01	1.97	0.0493268	0.17	27.63	1.74083270281402E−165	0.13	20.92	2.54434898968247E−96	−0.01	−1.01	0.310975	0.16	24.84	1.35828991299206E−134	0.06
Age	−0.41	−70.13	0	−0.24	−39.3	0	−0.47	−84.1	0	−0.24	−39.19	0	−0.16	−24.76	9.30247893535711E−134	−0.24	−38.55	8.24541430E−316	−0.3	−50.26	0	0.25	41.43	0	0.44	77.99	0	0.47	83.26	0	−0.42	−72.8	0	−0.4	−68.92	0	−0.35	−59.56	0	−0.35	−58.63	0	−0.05	−8.51	1.85682864351225E−17	−0.29	−46.84	0	0.03
Age2	−0.05	−7.35	2.09950603645488E−13	−0.08	−13.01	1.41249732701422E−38	−0.09	−13.46	3.5906895461895E−41	−0.03	−4.09	4.26931551114635E−05	−0.04	−5.66	1.52474310470277E−08	−0.09	−14.02	1.83220285660084E−44	−0.03	−4.92	8.74097897536384E−07	0.03	5.43	5.82256643810016E−08	0.04	6.92	4.56512522719991E−12	0.04	7.03	2.13307190083348E−12	0	−0.74	0.46112	−0.12	−18.92	2.90009114191369E−79	−0.07	−11.82	3.75936593564264E−32	−0.06	−9.29	1.73395965741952E−20	0.02	3.02	0.00255518	−0.01	−1.64	0.100904	0
ICV				0.8	211.68	0	0.79	202.37	0	0.43	75.13	0	0.56	107.06	0	0.79	203.01	0	0.47	82.81	0	0.38	63.84	0	0.4	69.5	0	0.36	59.75	0	0.58	112.62	0	0.41	70.45	0	0.38	64.68	0	0.16	25.44	5.72162886623972E−141	0.48	85.42	0	0.35	59.23	0	0.41
Euler number	0.05	8.07	7.20926202379962E−16	−0.14	−22.06	9.03944441750592E−107	−0.14	−22.89	9.04991831287956E−115	0.04	5.6	2.1865902381474E−08	0.07	10.48	1.14772360641028E−25	0.18	28.29	2.32903792406478E−173	0.04	6.6	4.21915711214334E−11	−0.03	−4.92	8.91015007185088E−07	−0.06	−9.65	5.1512786047671E−22	−0.06	−9.14	7.01258296380075E−20	−0.01	−1.27	0.202492	0.03	4.92	8.86945016259929E−07	0.02	2.41	0.0157969	0.03	5.22	1.82101099578863E−07	−0.07	−11.3	1.63688152116267E−29	0	0.69	0.490823	0
Assessment centre 11026	−0.06	−9.68	4.02699782101989E−22	−0.05	−8.2	2.61555336783185E−16	−0.1	−15.51	5.06938967626261E−54	−0.09	−13.84	1.99194842903193E−43	−0.16	−25.25	6.56096511313983E−139	0.05	7.88	3.35063720795647E−15	−0.18	−29.04	2.45427718246429E−182	0.07	11.05	2.55804822928754E−28	0.06	8.94	4.21276223499822E−19	0.02	2.94	0.00326521	−0.05	−7.49	7.36299223099735E−14	−0.04	−5.72	1.05689636267817E−08	−0.08	−12.66	1.29360313461838E−36	−0.1	−15.69	3.03541194569242E−55	−0.01	−1.18	0.237607	−0.08	−12.33	8.37972136901173E−35	−0.04
Assessment centre 11027	−0.1	−16.39	4.51810630618934E−60	0.02	2.38	0.0171477	−0.07	−11.71	1.44173909336307E−31	−0.14	−22.35	1.41867352424124E−109	−0.17	−26.85	1.46934560990331E−156	0.1	15.77	9.45568007770833E−56	−0.13	−21.38	1.50866321216462E−100	0.03	5.28	1.27887078129442E−07	0.04	6.73	1.77581263384942E−11	0.01	2.08	0.0376956	−0.06	−9.16	5.82716862318079E−20	−0.06	−9.53	1.72978169689533E−21	−0.11	−17.23	3.61650569148572E−66	−0.09	−13.54	1.22253414161279E−41	−0.02	−3.72	0.000198006	−0.07	−10.35	4.88408460205637E−25	−0.03
adj. R2	0.21			0.77			0.76			0.32			0.47			0.74			0.38			0.29			0.37			0.43			0.54			0.37			0.39			0.23			0.31			0.33			0.26
df	24721			24720			24720			24720			24720			24720			24720			24720			24720			24720			24720			24720			24720			24720			24720			24720			24720
	Model 1b									Model 1b									Model 1b									Model 1b									Model 1b									Model 1b
Intercept	0.99	1521	0	0.99	1107.93	0	0.99	1051.79	0	0.96	532	0	0.97	583.81	0	0.98	851.27	0	0.94	442.08	0	1	1989.76	0	0.99	1125.05	0	0.99	1290.95	0	0.97	639.66	0	0.97	596.79	0	0.95	462.49	0	0.89	311.26	0	0.95	477.94	0	0.96	512.98	0	0.94
Sex	−0.09	−13.85	1.84485162458897E−43	0.17	26.3	2.03095059112496E−150	0.07	10.27	1.09169975672933E−24	0	−0.59	0.554346	0.06	9.15	6.26999032336746E−20	0.13	21.17	1.22577308495546E−98	−0.05	−7.61	2.82796900611423E−14	0.11	17.64	3.27440345244851E−69	0.04	6.92	4.6428101779715E−12	0.22	34.87	3.68759635126049E−260	0.06	9.73	2.43187733365872E−22	0.01	1.76	0.0781139	0.17	27.49	6.68449798341739E−164	0.13	20.79	3.62859194108477E−95	−0.01	−1.14	0.252228	0.16	24.7	4.21100427566361E−133	0.05
Age	−0.3	−49.8	0	−0.12	−19.68	1.36454070268635E−85	−0.31	−50.97	0	−0.14	−21.69	2.15476453621891E−103	−0.07	−11.04	2.70093101505982E−28	−0.11	−16.7	2.73487796462241E−62	−0.19	−30.35	1.01780318759735E−198	0.2	32.18	1.241609052114E−222	0.34	56.96	0	0.37	61.68	0	−0.27	−44.5	0	−0.26	−42.29	0	−0.23	−36.67	9.68957593390617E−287	−0.23	−37.43	2.54574941307378E−298	−0.01	−0.94	0.344998	−0.17	−26.79	6.67978788187272E−156	0.05
Age2	−0.04	−5.69	1.30265454204433E−08	−0.07	−11.07	2.13211275101226E−28	−0.07	−11.56	7.92570724303216E−31	−0.02	−3.83	0.000127485	−0.02	−3.11	0.00187823	−0.07	−10.44	1.83400184145602E−25	−0.02	−2.96	0.00310186	0.03	5.44	5.32752263569066E−08	0.05	7.35	2.04697614653078E−13	0.05	7.71	1.32658921475453E−14	0	−0.34	0.735102	−0.09	−14.01	1.9000012322299E−44	−0.07	−10.35	4.90436968801826E−25	−0.06	−8.91	5.27077678831661E−19	0.02	2.65	0.00807562	−0.01	−1.86	0.062552	0
Age:Sex	−0.01	−1.67	0.0958472	−0.08	−13.18	1.64055662696051E−39	−0.1	−15.32	1.00474329199027E−52	−0.06	−10.02	1.32104958121556E−23	−0.06	−10.14	4.12545443900327E−24	−0.11	−16.74	1.40848497418952E−62	−0.06	−9.05	1.58224822223924E−19	−0.02	−2.95	0.00321895	0	−0.28	0.780104	−0.01	−1.56	0.119352	−0.08	−12.47	1.36600834511347E−35	−0.07	−11.59	5.69453804412452E−31	−0.06	−9.86	6.80243204099981E−23	−0.05	−7.74	1.03175394941475E−14	−0.05	−7.62	2.55456933465406E−14	−0.07	−10.71	1.01151756393442E−26	−0.03
Age2:Sex	0	0.71	0.48038	0.02	3	0.00268347	0.02	3.31	0.000941726	0.01	1.67	0.0944438	−0.01	−0.95	0.340882	0.01	1.19	0.234706	0	−0.45	0.651488	−0.01	−2.13	0.0328914	−0.02	−3.43	0.000594603	−0.02	−3.79	0.000152355	0	0.2	0.841773	0.01	1.14	0.256326	0.02	3.08	0.00204034	0.02	3.55	0.000384683	0	−0.42	0.673836	0.01	1.39	0.165247	0
ICV				0.8	212.8	0	0.79	203.8	0	0.43	75.6	0	0.56	107.56	0	0.79	204.63	0	0.47	83.21	0	0.38	63.9	0	0.4	69.45	0	0.36	59.76	0	0.58	113.35	0	0.41	71.02	0	0.38	65.15	0	0.16	25.77	1.74314437022318E−144	0.48	85.73	0	0.36	59.72	0	0.41
Euler number	0.05	8.1	5.65997054237907E−16	−0.14	−21.86	5.98046356938627E−105	−0.14	−22.68	9.25906713257482E−113	0.04	5.82	6.09726364986503E−09	0.07	10.73	8.83889814898148E−27	0.18	28.8	1.89759446033779E−179	0.04	6.8	1.03869579042495E−11	−0.03	−4.84	1.28775982930868E−06	−0.06	−9.63	6.35283646710011E−22	−0.06	−9.09	1.1066140860277E−19	−0.01	−1.01	0.311778	0.03	5.17	2.33314270405453E−07	0.02	2.62	0.00889894	0.03	5.37	7.74001860600451E−08	−0.07	−11.14	9.38548225041607E−29	0.01	0.91	0.360673	0.01
Assessment centre 11026	−0.06	−9.7	3.27563645720055E−22	−0.05	−8.41	4.30199776072658E−17	−0.1	−15.8	5.44228253669758E−56	−0.09	−14.01	1.87749559553148E−44	−0.16	−25.45	4.4919443095889E−141	0.05	7.68	1.62554178020617E−14	−0.18	−29.22	1.60036484295351E−184	0.07	11	4.36339478661338E−28	0.06	8.93	4.73974973140969E−19	0.02	2.91	0.00363248	−0.05	−7.69	1.50875697073562E−14	−0.04	−5.91	3.55229802662675E−09	−0.08	−12.82	1.64005857640857E−37	−0.1	−15.82	4.29877152809249E−56	−0.01	−1.3	0.194999	−0.08	−12.51	8.81049819563856E−36	−0.04
Assessment centre 11027	−0.1	−16.42	2.90679238792308E−60	0.01	2.21	0.0270126	−0.08	−11.97	6.12971591908045E−33	−0.14	−22.53	2.64881069637535E−111	−0.17	−27.04	1.03612447270487E−158	0.1	15.63	8.39334756521275E−55	−0.14	−21.54	5.76855309353958E−102	0.03	5.25	1.56676806655417E−07	0.04	6.73	1.77799122051594E−11	0.01	2.06	0.0393331	−0.06	−9.35	9.33292697638897E−21	−0.06	−9.71	2.95363770035508E−22	−0.11	−17.4	1.92642747974751E−67	−0.09	−13.67	2.21876574543318E−42	−0.02	−3.83	0.000129116	−0.07	−10.52	8.30622988348342E−26	−0.03
adj. R2	0.21			0.77			0.76			0.33			0.47			0.75			0.38			0.3			0.37			0.43			0.54			0.38			0.39			0.23			0.32			0.33			0.26
df	24719			24718			24718			24718			24718			24718			24718			24718			24718			24718			24718			24718			24718			24718			24718			24718			24718
Notes: Brain structures are given as the average structure of both hemisphere. Reference Sex - women; Reference assessment centre - 11025.
Abbreviations: adj. R2 - adjusted r-squared; df - degrees of freedom; ICV - intracranial volume; r - partial corelation coefficient.
[truncated: 2 more columns]

## Sheet: Table S6 - Brain-BMI - all
	Mean Cortical Thickness			Surface Area (white)			Cortical gray matter			Cerebellum gray matter			Brain stem			Cortical white matter			Cerebellum white matter			CSF			Lateral ventricle			3rd ventricle			Thalamus			Hippocampus			Amygdala			Accumbens			Caudate			Putamen			Pallidum
Covariate	r	t-value	p-value	r	t-value	p-value	r	t-value	p-value	r	t-value	p-value	r	t-value	p-value	r	t-value	p-value	r	t-value	p-value	r	t-value	p-value	r	t-value	p-value	r	t-value	p-value	r	t-value	p-value	r	t-value	p-value	r	t-value	p-value	r	t-value	p-value	r	t-value	p-value	r	t-value	p-value	r
	Model 2a									Model 2a									Model 2a									Model 2a									Model 2a									Model 2a
Intercept	0.99	1512.53	0	0.99	1102.43	0	0.99	1048.27	0	0.96	530.73	0	0.97	580.23	0	0.98	845.35	0	0.94	438.82	0	1	1979.13	0	0.99	1118.39	0	0.99	1284.39	0	0.97	635.23	0	0.97	592.58	0	0.95	460.43	0	0.89	310.93	0	0.95	474.42	0	0.96	510.58	0	0.94
BMI	−0.04	−6.08	1.24498550520257E−09	−0.08	−12.31	1.03602613846931E−34	−0.1	−16.01	1.99777595110528E−57	−0.13	−21.15	2.14271271823013E−98	−0.08	−12.26	1.9188064880985E−34	−0.02	−3.68	0.000229917	−0.02	−3.39	0.000707723	0.04	6.96	3.37325813149247E−12	0.03	4.28	1.86455371660621E−05	0.05	7.09	1.36285573556952E−12	−0.01	−1.39	0.165435	−0.01	−2.16	0.0309648	0.04	6.12	9.74095067478238E−10	0.06	9.94	2.93573610665251E−23	−0.02	−3.83	0.000128364	0.04	5.91	3.37933669655432E−09	−0.04
Sex	−0.08	−13.21	9.922032703144E−40	0.17	27.54	2.00592485990472E−164	0.08	11.95	7.6323566312354E−33	0.01	1.64	0.10137	0.07	10.42	2.33539173283853E−25	0.14	21.45	3.76119595940175E−101	−0.05	−7.21	5.66373186882898E−13	0.11	16.82	3.74349376134577E−63	0.04	6.43	1.28647870464788E−10	0.21	33.97	3.43797464988151E−247	0.06	9.82	9.8147410647588E−23	0.01	1.98	0.0477394	0.17	26.71	5.47067391223531E−155	0.12	19.66	1.99732416136722E−85	0	−0.73	0.462506	0.15	23.96	2.11829909653743E−125	0.06
Age	−0.3	−50.04	0	−0.13	−20.26	1.44090092680405E−90	−0.31	−51.88	0	−0.14	−22.8	7.35258521505246E−114	−0.07	−11.61	4.62109571740496E−31	−0.11	−16.85	2.2524274062698E−63	−0.19	−30.48	2.5281386371556E−200	0.2	32.49	9.34100857665334E−227	0.34	57.11	0	0.37	61.99	0	−0.27	−44.52	0	−0.26	−42.34	0	−0.23	−36.4	1.4503112792374E−282	−0.23	−37.03	3.31533307913234E−292	−0.01	−1.11	0.26616	−0.17	−26.53	6.8760405819733E−153	0.04
Age2	−0.04	−5.82	6.10070580606674E−09	−0.07	−11.34	9.31855682651886E−30	−0.08	−11.94	9.18346520372155E−33	−0.03	−4.29	1.79145886441627E−05	−0.02	−3.36	0.000769102	−0.07	−10.51	8.36944928864343E−26	−0.02	−3.03	0.00248229	0.04	5.59	2.35201106731668E−08	0.05	7.44	1.06464068966358E−13	0.05	7.86	4.11052387727952E−15	0	−0.37	0.714259	−0.09	−14.06	1.06241184353356E−44	−0.06	−10.23	1.64919069854287E−24	−0.06	−8.73	2.71025566549065E−18	0.02	2.57	0.010106	−0.01	−1.74	0.0810716	0
Age:Sex	−0.01	−1.77	0.0774635	−0.08	−13.4	8.96572062344793E−41	−0.1	−15.63	8.23856991112507E−55	−0.07	−10.42	2.18547176715315E−25	−0.07	−10.35	4.78476843372757E−25	−0.11	−16.8	5.50205670878075E−63	−0.06	−9.1	9.95781939122264E−20	−0.02	−2.85	0.00442144	0	−0.22	0.828626	−0.01	−1.45	0.145699	−0.08	−12.49	1.07447750307155E−35	−0.07	−11.62	3.95976039848254E−31	−0.06	−9.78	1.55215913126949E−22	−0.05	−7.61	2.8678629770412E−14	−0.05	−7.68	1.63553687721996E−14	−0.07	−10.63	2.39729701110405E−26	−0.04
Age2:Sex	0	0.7	0.486987	0.02	2.98	0.00284527	0.02	3.29	0.00100434	0.01	1.64	0.100785	−0.01	−0.98	0.326014	0.01	1.18	0.237784	0	−0.46	0.646077	−0.01	−2.12	0.033991	−0.02	−3.43	0.000612825	−0.02	−3.78	0.000159739	0	0.2	0.84415	0.01	1.13	0.258279	0.02	3.1	0.00193542	0.02	3.58	0.000344662	0	−0.43	0.514804	0.01	1.4	0.161047	0
ICV				0.8	212.64	0	0.79	203.87	0	0.43	75.2	0	0.56	107.19	0	0.79	204.28	0	0.47	82.97	0	0.38	64.22	0	0.4	69.6	0	0.36	60.08	0	0.58	113.16	0	0.41	70.85	0	0.38	65.41	0	0.16	26.25	7.21783983164485E−150	0.48	85.48	0	0.36	59.97	0	0.41
Euler number	0.05	7.51	6.32959317887227E−14	−0.14	−22.99	9.17571727440774E−116	−0.15	−24.21	5.33521032330517E−128	0.02	3.85	0.000120736	0.06	9.55	1.38055078111364E−21	0.18	28.33	8.3398983605724E−174	0.04	6.46	1.09862746894538E−10	−0.03	−4.17	3.0809208098528E−05	−0.06	−9.19	4.27480393133217E−20	−0.05	−8.38	5.3671574412716E−17	−0.01	−1.14	0.255134	0.03	4.95	7.64041562948125E−07	0.02	3.18	0.00145509	0.04	6.3	3.02008101800848E−10	−0.07	−11.45	2.64979457670846E−30	0.01	1.47	0.141821	0
Assessment centre 11026	−0.06	−9.84	8.02926963070168E−23	−0.06	−8.71	3.2541216882331E−18	−0.1	−16.24	5.31821815340153E−59	−0.09	−14.61	3.86846456185563E−48	−0.16	−25.8	8.21209325681933E−145	0.05	7.6	3.07607049902746E−14	−0.18	−29.29	1.93797443814025E−185	0.07	11.17	7.08863344858892E−29	0.06	9.02	1.97701680955247E−19	0.02	3.07	0.00214741	−0.05	−7.72	1.20077466783357E−14	−0.04	−5.95	2.66622543013608E−09	−0.08	−12.69	8.6540805667222E−37	−0.1	−15.62	9.04573589740215E−55	−0.01	−1.38	0.167105	−0.08	−12.38	4.26434229437819E−35	−0.04
Assessment centre 11027	−0.1	−16.33	1.19447069625499E−59	0.02	2.36	0.0181512	−0.08	−11.84	2.79702892349661E−32	−0.14	−22.48	7.58728435961301E−111	−0.17	−26.98	5.62752266776141E−158	0.1	15.68	4.09047796276973E−55	−0.14	−21.5	1.25543945940196E−101	0.03	5.17	2.37336397442212E−07	0.04	6.68	2.47523386349252E−11	0.01	1.98	0.0477855	−0.06	−9.33	1.09293267688286E−20	−0.06	−9.69	3.78149593523222E−22	−0.11	−17.49	4.54877930434641E−68	−0.09	−13.81	3.12615921644764E−43	−0.02	−3.78	0.000154364	−0.07	−10.59	3.71173429418217E−26	−0.03
adj. R2	0.21			0.77			0.76			0.34			0.48			0.75			0.38			0.3			0.37			0.43			0.54			0.38			0.39			0.24			0.32			0.33			0.26
df	24718			24717			24717			24717			24717			24717			24717			24717			24717			24717			24717			24717			24717			24717			24717			24717			24717
	Model 2b									Model 2b									Model 2b									Model 2b									Model 2b									Model 2b
Intercept	0.99	1512.81	0	0.99	1101.64	0	0.99	1047.96	0	0.96	530.5	0	0.97	579.92	0	0.98	844.74	0	0.94	438.69	0	1	1977.73	0	0.99	1117.87	0	0.99	1283.56	0	0.97	635.11	0	0.97	592.31	0	0.95	460.29	0	0.89	310.93	0	0.95	474.07	0	0.96	510.35	0	0.94
BMI	−0.04	−5.98	2.2920596411606E−09	−0.08	−12.33	8.33267066477115E−35	−0.1	−15.96	4.86916967383596E−57	−0.13	−21.11	4.66280052510199E−98	−0.08	−12.23	2.70049064439056E−34	−0.02	−3.7	0.000216497	−0.02	−3.34	0.000837391	0.04	6.95	3.7638386911116E−12	0.03	4.21	2.51999401837806E−05	0.04	7.05	1.8287952694866E−12	−0.01	−1.33	0.184417	−0.01	−2.12	0.0338746	0.04	6.16	7.36709917062839E−10	0.06	10	1.62105222786743E−23	−0.02	−3.84	0.000124094	0.04	5.95	2.7379600050191E−09	−0.04
BMI2	−0.04	−6.38	1.81074147905112E−10	0.01	1.21	0.226108	−0.02	−3.69	0.000225945	−0.01	−2.32	0.0202358	−0.01	−1.7	0.0888174	0.01	1	0.317708	−0.02	−2.95	0.0031581	0.01	0.92	0.355132	0.03	4.35	1.38015776951775E−05	0.02	2.59	0.00965639	−0.02	−3.8	0.000144322	−0.01	−2.28	0.0229081	−0.02	−2.81	0.00492316	−0.02	−3.67	0.000240775	0	0.56	0.574684	−0.01	−2.21	0.0270555	0
Sex	−0.09	−14.11	4.78436653965593E−45	0.17	27.44	2.32467393755326E−163	0.07	11.34	9.56089125578182E−30	0.01	1.31	0.191338	0.06	10.09	6.91315148535554E−24	0.13	21.39	1.44895301562276E−100	−0.05	−7.55	4.55862003316392E−14	0.11	16.79	6.27826234189311E−63	0.04	6.97	3.33283124952798E−12	0.21	34.01	9.48026956519628E−248	0.06	9.22	3.31040964467563E−20	0.01	1.65	0.0986745	0.16	26.08	5.75594278520462E−148	0.12	18.98	8.51105947040209E−80	0	−0.65		0.15	23.43	3.96476930229924E−120	0.06
Age	−0.3	−50.32	0	−0.13	−20.18	7.07571132049717E−90	−0.31	−52.01	0	−0.14	−22.88	1.06140802935385E−114	−0.07	−11.67	2.09186115502024E−31	−0.11	−16.79	6.79482071190012E−63	−0.19	−30.59	9.81413776509417E−202	0.2	32.49	7.44957981245659E−227	0.34	57.27	0	0.37	62.05	0	−0.27	−44.66	0	−0.26	−42.41	0	−0.23	−36.49	4.98743462329267E−284	−0.23	−37.17	2.27710946420489E−294	−0.01	−1.08	0.278306	−0.17	−26.6	9.39063807408096E−154	0.04
Age2	−0.04	−5.9	3.57589463898591E−09	−0.07	−11.33	1.12844854984236E−29	−0.08	−11.99	5.00667622802489E−33	−0.03	−4.32	1.56009861251385E−05	−0.02	−3.39	0.000709316	−0.07	−10.5	9.71162798998043E−26	−0.02	−3.06	0.00217944	0.04	5.6	2.19899598041247E−08	0.05	7.5	6.7879093093914E−14	0.05	7.89	3.12525214391041E−15	0	−0.42	0.677162	−0.09	−14.09	6.97776886628808E−45	−0.07	−10.27	1.1193349622865E−24	−0.06	−8.78	1.74402514975454E−18	0.02	2.58	0.00989943	−0.01	−1.77	0.0761226	0
Age:Sex	−0.01	−1.65	0.0991146	−0.09	−13.42	6.82437744858213E−41	−0.1	−15.56	2.35127750781761E−54	−0.07	−10.38	3.47053376736761E−25	−0.07	−10.32	6.75299482095789E−25	−0.11	−16.82	4.23276169644302E−63	−0.06	−9.04	1.65130172877174E−19	−0.02	−2.86	0.00419419	0	−0.3	0.765935	−0.01	−1.5	0.132804	−0.08	−12.42	2.56233703970289E−35	−0.07	−11.58	6.5665528865647E−31	−0.06	−9.72	2.60737886561218E−22	−0.05	−7.54	4.83561233855139E−14	−0.05	−7.69	1.52435766594746E−14	−0.07	−10.59	3.76262610299255E−26	−0.04
Age2:Sex	0.01	0.81	0.416905	0.02	2.96	0.00306114	0.02	3.36	0.000789098	0.01	1.68	0.092353	−0.01	−0.95	0.341535	0.01	1.16	0.245155	0	−0.41	0.685048	−0.01	−2.14	0.032629	−0.02	−3.51	0.000455744	−0.02	−3.82	0.000132252	0	0.27	0.790499	0.01	1.17	0.241315	0.02	3.15	0.00162733	0.02	3.65	0.000266158	0	−0.44	0.660283	0.01	1.44	0.149416	0
ICV				0.8	212.64	0	0.79	203.89	0	0.43	75.19	0	0.56	107.18	0	0.79	204.28	0	0.47	82.96	0	0.38	64.22	0	0.41	69.66	0	0.36	60.11	0	0.58	113.16	0	0.41	70.83	0	0.38	65.4	0	0.16	26.23	1.23095366178781E−149	0.48	85.48	0	0.36	59.96	0	0.41
Euler number	0.05	7.41	1.30375855848552E−13	−0.14	−22.97	1.50747035495043E−115	−0.15	−24.27	1.22818181612235E−128	0.02	3.81	0.000140405	0.06	9.52	1.80650252800971E−21	0.18	28.34	5.94401537762917E−174	0.04	6.41	1.49514940309509E−10	−0.03	−4.15	3.29414714584401E−05	−0.06	−9.12	7.94879411727267E−20	−0.05	−8.34	7.61602854346179E−17	−0.01	−1.2	0.23062	0.03	4.91	9.20758596898486E−07	0.02	3.14	0.00169706	0.04	6.24	4.37508594046474E−10	−0.07	−11.44	2.9914332920386E−30	0.01	1.43	0.151655	0
Assessment centre 11026	−0.06	−9.67	4.4287760383505E−22	−0.06	−8.74	2.48694549888357E−18	−0.1	−16.13	2.89317207455187E−58	−0.09	−14.54	1.05866182508266E−47	−0.16	−25.74	3.4128765935196E−144	0.05	7.57	3.90191610380537E−14	−0.18	−29.2	2.43588977543464E−184	0.07	11.13	9.94218160439188E−29	0.06	8.9	5.94781946824641E−19	0.02	3	0.00273673	−0.05	−7.61	2.76341177464231E−14	−0.04	−5.89	3.96702314829127E−09	−0.08	−12.61	2.43558203379302E−36	−0.1	−15.52	4.58678952288373E−54	−0.01	−1.4	0.162505	−0.08	−12.31	9.59790859709142E−35	−0.04
Assessment centre 11027	−0.1	−16.41	3.43386998397797E−60	0.02	2.38	0.0175322	−0.08	−11.89	1.7022642437482E−32	−0.14	−22.51	4.31546565476464E−111	−0.17	−26.99	3.53763663627577E−158	0.1	15.69	3.51157062108489E−55	−0.14	−21.54	6.15140121837861E−102	0.03	5.18	2.25481075720349E−07	0.04	6.73	1.77650083439955E−11	0.01	2.01	0.0447427	−0.06	−9.38	7.3099181776722E−21	−0.06	−9.71	2.97419864670655E−22	−0.11	−17.52	2.63289982667171E−68	−0.09	−13.85	1.75171792479822E−43	−0.02	−3.78	0.000158301	−0.07	−10.62	2.87855273436843E−26	−0.03
adj. R2	0.22			0.77			0.76			0.34			0.48			0.75			0.38			0.3			0.38			0.43			0.54			0.38			0.39			0.24			0.32			0.33			0.26
df	24717			24716			24716			24716			24716			24716			24716			24716			24716			24716			24716			24716			24716			24716			24716			24716			24716
	Model 2c									Model 2c									Model 2c									Model 2c									Model 2c									Model 2c
Intercept	0.98	895.57	0	0.97	660.38	0	0.97	631.02	0	0.9	318.45	0	0.91	348.03	0	0.95	506.04	0	0.86	262.1	0	0.99	1183.84	0	0.97	668.93	0	0.98	767.55	0	0.92	379.25	0	0.91	354.79	0	0.87	275.99	0	0.77	187.9	0	0.87	283.45	0	0.89	306.95	0	0.85
BMI	−0.03	−4.84	1.32840041831203E−06	−0.07	−10.78	4.90237146947548E−27	−0.09	−13.59	6.55375932210034E−42	−0.13	−20.48	1.97167488630182E−92	−0.08	−12.04	2.64727088838591E−33	−0.02	−2.71	0.00680194	−0.02	−3.12	0.00183694	0.04	6.09	1.17570425814781E−09	0.02	3.14	0.00169191	0.04	6	2.0363754663542E−09	0	−0.44	0.658283	−0.01	−1.47	0.142169	0.04	6.08	1.19916550741273E−09	0.07	10.96	6.93815607315586E−28	−0.03	−4.22	2.40096450694229E−05	0.03	5.38	7.70976854188815E−08	−0.04
BMI2	−0.04	−6.42	1.41779042507802E−10	0.01	1.32	0.186956	−0.02	−3.63	0.000289277	−0.02	−2.38	0.0173686	−0.01	−1.8	0.0722795	0.01	1.1	0.269336	−0.02	−2.95	0.00314009	0.01	1.03	0.304714	0.03	4.33	1.46509604426837E−05	0.02	2.6	0.00932782	−0.02	−3.65	0.000261975	−0.01	−2.19	0.0283077	−0.02	−2.73	0.00628745	−0.02	−3.64	0.000269424	0	0.53	0.596035	−0.01	−2.21	0.0272607	0
Sex	−0.08	−13.39	9.17488922263343E−41	0.17	27.91	9.46819259570165E−169	0.08	12.76	3.78605629690471E−37	0.02	2.79	0.0053106	0.07	10.3	8.02639274436428E−25	0.13	21.33	4.48992877610007E−100	−0.05	−7.21	5.62911750241554E−13	0.1	15.79	6.5908180981346E−56	0.04	6.58	4.68168021454673E−11	0.21	33.21	1.14730198139295E−236	0.06	9.27	1.95840589479668E−20	0.01	1.69	0.0912885	0.16	25.49	1.67745084612593E−141	0.12	19.3	1.99872598010496E−82	0	−0.6	0.551291	0.14	22.89	9.62923060033495E−115	0.06
Age	−0.3	−49.96	0	−0.12	−19.59	7.93760936582257E−85	−0.31	−51.44	0	−0.15	−23.56	2.00540699077595E−121	−0.07	−11.45	2.91571638920889E−30	−0.1	−16.11	4.37649261721608E−58	−0.19	−30.15	4.19375441023433E−196	0.2	32.13	7.08829526543572E−222	0.34	56.12	0	0.36	61.19	0	−0.27	−43.64	0	−0.26	−41.66	0	−0.22	−35.92	1.60477811953207E−275	−0.23	−36.32	2.21987829548256E−281	−0.01	−1.34	0.179878	−0.17	−26.44	6.2652794625565E−152	0.04
Age2	−0.04	−5.75	9.17348999943316E−09	−0.07	−11.24	3.15978029089939E−29	−0.07	−11.79	5.26713230174645E−32	−0.03	−4.05	5.13926407622375E−05	−0.02	−3.38	0.000728349	−0.07	−10.51	8.94360532775047E−26	−0.02	−3.03	0.00244708	0.03	5.48	4.2602631723688E−08	0.05	7.49	7.35224597593765E−14	0.05	7.85	4.31632919117978E−15	0	−0.41	0.685006	−0.09	−14.1	6.04237574073635E−45	−0.07	−10.37	3.85397685990094E−25	−0.06	−8.75	2.23760810597411E−18	0.02	2.59	0.00946701	−0.01	−1.88	0.0596944	0
Age:Sex	−0.01	−1.81	0.0704181	−0.09	−13.46	3.65975699097676E−41	−0.1	−15.78	7.56513267411359E−56	−0.07	−10.55	5.99300078926984E−26	−0.06	−10.16	3.26983783480392E−24	−0.11	−16.78	8.09442877659799E−63	−0.06	−8.97	3.28298565589142E−19	−0.02	−2.89	0.00380819	0	−0.37	0.709754	−0.01	−1.55	0.120617	−0.08	−12.39	3.86194676855807E−35	−0.07	−11.57	7.2508955876309E−31	−0.06	−9.65	5.36994447978656E−22	−0.05	−7.49	7.09326356006314E−14	−0.05	−7.66	1.90715466603556E−14	−0.07	−10.45	1.57902218338576E−25	−0.03
Age2:Sex	0	0.74	0.460467	0.02	2.83	0.00467629	0.02	3.17	0.00154073	0.01	1.74	0.0827233	−0.01	−0.93	0.35004	0.01	1.05	0.295251	0	−0.41	0.684667	−0.01	−2.08	0.0379865	−0.02	−3.39	0.000709627	−0.02	−3.72	0.000202174	0	0.17	0.866569	0.01	1.09	0.274094	0.02	3.12	0.00180426	0.02	3.51	0.000454134	0	−0.37	0.70919	0.01	1.47	0.142122	0
Ethnicity	−0.03	−5.37	7.80082242605604E−08	−0.03	−4.47	7.71309439685094E−06	−0.06	−9.05	1.58457011261914E−19	−0.08	−12.31	1.06275283460289E−34	0.02	2.85	0.0043733	0.01	1.36	0.173507	0.01	1.82	0.0681521	0.04	5.94	2.87953489388461E−09	−0.01	−1.33	0.182033	0.01	1.55	0.121442	0.01	1.89	0.0584223	0.01	2.34	0.0192347	0.03	5.33	1.01746432363666E−07	−0.01	−2.1	0.0354798	0	−0.48	0.632316	0.02	3.54	0.000393971	0.02
Alcohol	0	−0.29	0.771002	0.01	0.91	0.364826	0	0.49	0.623941	0.01	1.38	0.168607	0	−0.11	0.912532	0	0.4	0.689043	0.01	1.26	0.207489	0.01	1.68	0.0931827	0	0.78	0.436971	0.01	1.82	0.0680393	0.01	1.94	0.0524829	0	0.33	0.745068	0	−0.41	0.681778	−0.01	−1.42	0.15448	0	0.41	0.685269	−0.01	−1.85	0.0640636	−0.01
Smoking	−0.04	−6.98	2.98667584932964E−12	0.01	1.98	0.0477261	−0.02	−3.87	0.000107612	−0.02	−3.11	0.00187332	−0.02	−2.87	0.00407687	0	0.74	0.457783	−0.02	−2.89	0.00391395	0	−0.33	0.740106	0.01	1.28	0.199571	0.01	1.21	0.22764	0	0.26	0.791598	−0.01	−2.28	0.0226836	−0.01	−0.86	0.389126	0.01	2.11	0.0351922	0	−0.35	0.7293	0.01	1.65	0.0996584	0
Diabetic	−0.03	−4.15	3.30397467317854E−05	−0.02	−3.33	0.000862989	−0.04	−5.82	5.93858687340553E−09	−0.04	−6.69	2.3274575396865E−11	−0.04	−6.89	5.8245483463399E−12	−0.02	−3.76	0.000171061	−0.04	−6.26	3.84353378083794E−10	0.02	2.97	0.00300756	0.03	4.68	2.83765671025855E−06	0.04	5.72	1.10006820971338E−08	−0.03	−5.1	3.37415424021728E−07	−0.03	−3.99	6.49302093223295E−05	−0.03	−4.27	1.98598659542057E−05	−0.02	−3.48	0.000507252	−0.01	−1.61	0.108085	−0.03	−4.59	4.51317619294634E−06	−0.02
Hypercholesterolemia	0	−0.17	0.865914	0	0.39	0.695967	0	0.72	0.471713	−0.01	−2.01	0.0449561	−0.03	−4.77	1.83682871508271E−06	0	0.31	0.755382	−0.02	−3.17	0.00152213	0.01	1.92	0.0551578	0.01	1.22	0.22165	0	0.36	0.71615	0	−0.43	0.666438	0	0.49	0.627183	0.01	0.84	0.398809	0	0.03	0.972528	−0.01	−1.2	0.231596	0	0.22	0.823445	0
Hypertension	−0.02	−3.49	0.000488221	−0.03	−5.4	6.61026961010582E−08	−0.06	−8.74	2.42857992195889E−18	0.01	2.22	0.0264374	0.03	4.58	4.63297268628644E−06	−0.02	−3.46	0.000534903	0.02	2.78	0.00536549	0.01	1.82	0.0690514	0.02	2.99	0.00279004	0.02	2.58	0.00976017	−0.01	−2.26	0.0240427	−0.01	−1.96	0.0501638	0	0.76	0.446881	−0.03	−4.72	2.32099383482518E−06	0.02	3.52	0.000439084	0.02	3.67	0.000242372	0.03
ICV				0.8	210.32	0	0.79	201.61	0	0.42	72.99	0	0.56	106.5	0	0.79	202.63	0	0.46	82.28	0	0.38	64.52	0	0.4	68.98	0	0.36	59.85	0	0.58	112.29	0	0.41	70.45	0	0.38	65.53	0	0.16	25.76	2.27627119835221E−144	0.47	84.56	0	0.36	59.95	0	0.41
Euler number	0.05	7.32	2.6312624786318E−13	−0.15	−23.14	3.56387090035939E−117	−0.15	−24.61	3.73459637766223E−132	0.03	3.95	7.74273667548042E−05	0.06	9.5	2.17887992055266E−21	0.18	28.13	1.96308548046299E−171	0.04	6.34	2.36978359513411E−10	−0.03	−4.16	3.16630223210573E−05	−0.06	−8.92	4.86100125542144E−19	−0.05	−8.19	2.65502480900904E−16	−0.01	−1.41	0.159148	0.03	4.72	2.37921772988459E−06	0.02	2.99	0.00276964	0.04	6.09	1.16534182625662E−09	−0.07	−11.35	8.77347268477888E−30	0.01	1.43	0.153666	0
Assessment centre 11026	−0.06	−9.26	2.23529224134948E−20	−0.05	−8.55	1.28760185578783E−17	−0.1	−15.64	7.08704367538688E−55	−0.08	−13.32	2.33883739824328E−40	−0.16	−25.77	1.65879240756255E−144	0.05	7.28	3.54458782686583E−13	−0.18	−29.12	2.50140368416958E−183	0.07	10.73	8.51476151593333E−27	0.06	9.12	8.13237528414373E−20	0.02	2.91	0.00365069	−0.05	−7.81	5.73122014086665E−15	−0.04	−6.05	1.44998689720397E−09	−0.08	−12.82	1.71959335050407E−37	−0.1	−15.46	1.11834206620078E−53	−0.01	−1.2	0.230921	−0.08	−12.26	1.96964250264476E−34	−0.04
Assessment centre 11027	−0.11	−17.01	1.53530399276603E−64	0.01	1.76	0.0781925	−0.08	−13.06	7.0732331990529E−39	−0.15	−23.34	3.45076063038808E−119	−0.17	−26.88	5.99739749658301E−157	0.1	15.45	1.42909234843086E−53	−0.14	−21.49	1.68836341487144E−101	0.04	5.81	6.4653258649846E−09	0.04	6.97	3.18823351447132E−12	0.02	2.37	0.0178959	−0.06	−9.44	3.95827217301167E−21	−0.06	−9.68	3.83921984144398E−22	−0.11	−17.04	9.17175035025503E−65	−0.09	−14.22	1.00956565499499E−45	−0.02	−3.66	0.000250469	−0.06	−10.1	6.21474570427107E−24	−0.03
adj. R2	0.22			0.77			0.76			0.35			0.48			0.75			0.38			0.3			0.38			0.43			0.54			0.38			0.4			0.24			0.32			0.33			0.27
df	24711			24710			24710			24710			24710			24710			24710			24710			24710			24710			24710			24710			24710			24710			24710			24710			24710
Notes: Reference Sex - women; Reference Ethnicity - European ancestry; Reference Alcohol - no consumption; Reference Smoking - non-smoker; Reference Diabetic - no diagnosis;
Reference Hypercholesterolemia - no diagnosis; Reference Hypertension - no diagnosis; Reference assessment centre - 11025.
Abbreviations: BMI - body mass index; adj. R2 - adjusted r-squared; df - degrees of freedom; ICV - intracranial volume; r - partial corelation coefficient.
[truncated: 2 more columns]

## Sheet: Table S7 - Brain-WHR - all
	Mean Cortical Thickness			Surface Area (white)			Cortical gray matter			Cerebellum gray matter			Brain stem			Cortical white matter			Cerebellum white matter			CSF			Lateral ventricle			3rd ventricle			Thalamus			Hippocampus			Amygdala			Accumbens			Caudate			Putamen			Pallidum
Covariate	r	t-value	p-value	r	t-value	p-value	r	t-value	p-value	r	t-value	p-value	r	t-value	p-value	r	t-value	p-value	r	t-value	p-value	r	t-value	p-value	r	t-value	p-value	r	t-value	p-value	r	t-value	p-value	r	t-value	p-value	r	t-value	p-value	r	t-value	p-value	r	t-value	p-value	r	t-value	p-value	r
	Model 2a									Model 2a									Model 2a									Model 2a									Model 2a									Model 2a
Intercept	0.99	1424.9	0	0.99	1034.62	0	0.99	981.98	0	0.95	494.47	0	0.96	543.01	0	0.98	795.77	0	0.93	411.01	0	1	1868.06	0	0.99	1056.85	0	0.99	1213.64	0	0.97	596.9	0	0.96	556.07	0	0.94	432.76	0	0.88	292	0	0.94	446.18	0	0.95	480.59	0	0.93
WHR	−0.06	−9.65	5.28913804544741E−22	−0.03	−5.3	1.17019372054733E−07	−0.07	−11.54	1.01690641733676E−30	−0.14	−22.11	2.90791428114597E−107	−0.1	−15.91	9.86961525456461E−57	0	−0.49	0.621006	−0.05	−8.14	3.9965432027154E−16	0.07	10.3	8.16204230971651E−25	0.06	9.02	1.96809250176388E−19	0.07	10.72	9.14888777397882E−27	−0.02	−3.83	0.000126156	−0.04	−7	2.705921722356E−12	0.01	0.92	0.355573	0.02	2.62	0.00870191	−0.01	−2.06	0.0397375	0.02	2.53	0.0115718	−0.03
Sex	−0.03	−4.26	2.08545660851064E−05	0.15	24.23	3.34332383956122E−128	0.1	15.16	1.09611314423029E−51	0.08	12.79	2.33619596549285E−37	0.11	16.91	9.35083486510271E−64	0.11	17.23	3.73813631223763E−66	−0.01	−1.21	0.227889	0.05	7.96	1.84954731755946E−15	0	0.13	0.899014	0.14	21.52	8.84845655379277E−102	0.06	10.09	7.02550927850312E−24	0.04	5.61	2.04585559649305E−08	0.14	21.43	5.63457417735544E−101	0.1	15.05	5.57322529000106E−51	0	0.32	0.749914	0.12	18.24	7.2759349682625E−74	0.06
Age	−0.3	−49.07	0	−0.12	−19.31	1.7516299949181E−82	−0.3	−50.25	0	−0.13	−20.44	4.57817511943726E−92	−0.06	−10.05	9.96189958198085E−24	−0.11	−16.64	8.2662927069947E−62	−0.19	−29.8	8.35868797637587E−192	0.2	31.52	8.04135454559213E−214	0.34	56.35	0	0.36	61	0	−0.27	−44.17	0	−0.26	−41.79	0	−0.23	−36.66	1.74105467519437E−286	−0.23	−37.53	8.52595201850249E−300	−0.01	−0.81	0.418011	−0.17	−26.9	3.77934566450995E−157	0.05
Age2	−0.04	−5.72	1.10672231464012E−08	−0.07	−11.08	1.88944885777487E−28	−0.07	−11.6	4.90547937512396E−31	−0.02	−3.89	0.000100665	−0.02	−3.14	0.00169447	−0.07	−10.44	1.82851532078806E−25	−0.02	−2.97	0.00298991	0.03	5.46	4.73681222736935E−08	0.05	7.37	1.7607216117201E−13	0.05	7.74	1.06960787806134E−14	0	−0.34	0.732403	−0.09	−14.03	1.4376108082522E−44	−0.07	−10.35	4.94924835902011E−25	−0.06	−8.91	5.33425651793358E−19	0.02	2.65	0.00811632	−0.01	−1.86	0.0628479	0
Age:Sex	−0.01	−1.72	0.086351	−0.08	−13.2	1.27063274305322E−39	−0.1	−15.39	3.58647645993032E−53	−0.06	−10.17	2.89819842154713E−24	−0.06	−10.23	1.67119443501359E−24	−0.11	−16.74	1.38900974189962E−62	−0.06	−9.08	1.19507614675537E−19	−0.02	−2.93	0.00340583	0	−0.26	0.795769	−0.01	−1.54	0.124451	−0.08	−12.48	1.17213692108107E−35	−0.07	−11.62	4.1444496717828E−31	−0.06	−9.86	6.95159896362819E−23	−0.05	−7.73	1.07429490635056E−14	−0.05	−7.63	2.45346039675158E−14	−0.07	−10.71	1.06381475591604E−26	−0.04
Age2:Sex	0	0.55	0.579554	0.02	2.92	0.00354493	0.02	3.13	0.00177033	0.01	1.33	0.185021	−0.01	−1.22	0.223019	0.01	1.18	0.237991	0	−0.59	0.557863	−0.01	−1.97	0.0490088	−0.02	−3.29	0.000998267	−0.02	−3.62	0.000295356	0	0.14	0.891295	0.01	1.02	0.307184	0.02	3.1	0.00194146	0.02	3.59	0.000326387	0	−0.45	0.649365	0.01	1.43	0.152981	0
ICV				0.8	212.02	0	0.79	203.03	0	0.43	74.6	0	0.56	106.72	0	0.79	204.08	0	0.46	82.54	0	0.38	64.6	0	0.41	70.03	0	0.36	60.5	0	0.58	112.83	0	0.41	70.42	0	0.38	65.05	0	0.16	25.89	7.71642694736573E−146	0.48	85.38	0	0.36	59.76	0	0.41
Euler number	0.05	7.48	7.7295021153201E−14	−0.14	−22.18	6.65235133550559E−108	−0.15	−23.46	2.34337672988839E−120	0.03	4.4	1.08779023561932E−05	0.06	9.71	3.1338701913282E−22	0.18	28.71	2.75419090238529E−178	0.04	6.26	3.90429460531368E−10	−0.03	−4.16	3.16198068843959E−05	−0.06	−9.03	1.81736625066575E−19	−0.05	−8.38	5.65386573024435E−17	−0.01	−1.26	0.206634	0.03	4.7	2.56981616585863E−06	0.02	2.67	0.00755782	0.04	5.54	3.10924629239953E−08	−0.07	−11.25	2.6614471996902E−29	0.01	1.08	0.280588	0
Assessment centre 11026	−0.06	−9.25	2.46692298989123E−20	−0.05	−8.15	3.85981468281349E−16	−0.1	−15.27	2.12926338537987E−52	−0.08	−13.06	7.06243035945682E−39	−0.16	−24.78	6.38723288049204E−134	0.05	7.7	1.44820918438595E−14	−0.18	−28.83	9.28156069441395E−180	0.07	10.51	8.5206596664689E−26	0.05	8.49	2.13721291378443E−17	0.02	2.39	0.0167407	−0.05	−7.5	6.65737931921928E−14	−0.04	−5.57	2.63658425338259E−08	−0.08	−12.85	1.12099702040622E−37	−0.1	−15.93	7.5303970021996E−57	−0.01	−1.19	0.232139	−0.08	−12.62	2.24087495569012E−36	−0.04
Assessment centre 11027	−0.09	−14.61	3.61092085194412E−48	0.02	3.03	0.0024223	−0.06	−10	1.68101829441347E−23	−0.12	−18.92	2.97402041790759E−79	−0.15	−24.28	1.11826950311574E−128	0.1	15.51	5.62807122889431E−54	−0.13	−19.98	3.74623284200759E−88	0.02	3.54	0.000401613	0.03	5.2	1.95918779100091E−07	0	0.32	0.748266	−0.05	−8.62	7.14513396739516E−18	−0.05	−8.47	2.49214900133045E−17	−0.11	−17.33	7.23479688761684E−67	−0.09	−13.91	7.58408438599691E−44	−0.02	−3.45	0.000561461	−0.07	−10.79	4.63591759325685E−27	−0.03
adj. R2	0.22			0.77			0.76			0.34			0.48			0.75			0.38			0.3			0.38			0.43			0.54			0.38			0.39			0.23			0.32			0.33			0.26
df	24718			24717			24717			24717			24717			24717			24717			24717			24717			24717			24717			24717			24717			24717			24717			24717			24717
	Model 2b									Model 2b									Model 2b									Model 2b									Model 2b									Model 2b
Intercept	0.99	1425.86	0	0.99	1034.72	0	0.99	982.9	0	0.95	494.98	0	0.96	543.43	0	0.98	795.78	0	0.93	411.13	0	1	1868.42	0	0.99	1057.02	0	0.99	1213.71	0	0.97	596.9	0	0.96	556.2	0	0.94	432.91	0	0.88	292	0	0.94	446.19	0	0.95	480.64	0	0.93
WHR	−0.06	−9.49	2.56899679072536E−21	−0.03	−5.23	1.69366955943636E−07	−0.07	−11.35	8.35092309677172E−30	−0.14	−21.92	1.5805996598012E−105	−0.1	−15.75	1.35872273783321E−55	0	−0.53	0.594959	−0.05	−8.04	9.76606568250141E−16	0.06	10.21	2.07657255342957E−24	0.06	8.94	4.23564035632809E−19	0.07	10.66	1.71430641497963E−26	−0.02	−3.81	0.000136551	−0.04	−6.9	5.37821491536903E−12	0.01	1.04	0.297809	0.02	2.65	0.00807237	−0.01	−2.02	0.0438679	0.02	2.59	0.00965886	−0.03
WHR2	−0.04	−5.82	6.05790423600128E−09	−0.02	−2.42	0.0156017	−0.04	−6.91	4.89765717337221E−12	−0.05	−7.25	4.37075117458624E−13	−0.04	−6.29	3.16732201533981E−10	0.01	1.36	0.173678	−0.03	−3.94	8.0775316892797E−05	0.02	3.22	0.00126199	0.02	3.01	0.00265448	0.01	2	0.045173	0	−0.66	0.512237	−0.02	−3.49	0.000478074	−0.03	−4.27	1.99209631334211E−05	−0.01	−0.96	0.335619	−0.01	−1.47	0.141933	−0.01	−2.31	0.0207282	−0.01
Sex	−0.03	−4.52	6.22137682692721E−06	0.15	24.14	2.73589486764489E−127	0.09	14.94	2.86503791797366E−50	0.08	12.57	4.22928217223118E−36	0.11	16.71	2.61752279831208E−62	0.11	17.27	2.0420227883458E−66	−0.01	−1.33	0.182396	0.05	8.06	8.09436003393361E−16	0	0.22	0.82249	0.14	21.57	2.76056346689906E−102	0.06	10.06	9.2056376152375E−24	0.03	5.49	3.9471600397321E−08	0.13	21.29	1.11969576928856E−99	0.1	15.01	1.00155089518258E−50	0	0.27	0.786426	0.11	18.16	3.24643175262925E−73	0.06
Age	−0.3	−49.37	0	−0.12	−19.43	1.85595467347355E−83	−0.31	−50.64	0	−0.13	−20.88	5.38066634511239E−96	−0.07	−10.44	1.77064202280049E−25	−0.1	−16.51	6.09687759104595E−61	−0.19	−30.01	2.55298212582277E−194	0.2	31.67	8.9396158146397E−216	0.34	56.43	0	0.36	61.01	0	−0.27	−44.12	0	−0.26	−41.94	0	−0.23	−36.87	1.10543312353482E−289	−0.23	−37.51	1.49014448185966E−299	−0.01	−0.9	0.366764	−0.17	−27	3.10133623092922E−158	0.05
Age2	−0.04	−5.7	1.24583054027135E−08	−0.07	−11.07	2.09771479849912E−28	−0.07	−11.58	6.10641431154254E−31	−0.02	−3.86	0.000112532	−0.02	−3.11	0.00184253	−0.07	−10.45	1.71817397822614E−25	−0.02	−2.95	0.00315038	0.03	5.45	5.09248916245227E−08	0.05	7.36	1.92307828071393E−13	0.05	7.73	1.14072843107949E−14	0	−0.34	0.73453	−0.09	−14.02	1.69965190652854E−44	−0.07	−10.33	5.77427919515657E−25	−0.06	−8.91	5.54133306460759E−19	0.02	2.65	0.00796516	−0.01	−1.85	0.0642461	0
Age:Sex	−0.01	−1.2	0.229395	−0.08	−12.93	3.87156248609467E−38	−0.09	−14.73	6.23464832855195E−49	−0.06	−9.51	2.09167885120676E−21	−0.06	−9.64	5.70998841534338E−22	−0.11	−16.8	5.55416995616743E−63	−0.06	−8.7	3.5572220746583E−18	−0.02	−3.2	0.00137105	0	−0.52	0.601951	−0.01	−1.71	0.0879554	−0.08	−12.38	4.3680904886729E−35	−0.07	−11.27	2.25953699762526E−29	−0.06	−9.45	3.70185571884455E−21	−0.05	−7.62	2.6165435410156E−14	−0.05	−7.47	8.23844783899286E−14	−0.07	−10.47	1.41386439749692E−25	−0.03
Age2:Sex	0	0.51	0.607324	0.02	2.9	0.00374222	0.02	3.08	0.00206906	0.01	1.28	0.202173	−0.01	−1.26	0.206193	0.01	1.19	0.234178	0	−0.61	0.539118	−0.01	−1.95	0.051659	−0.02	−3.27	0.0010749	−0.02	−3.61	0.000311837	0	0.13	0.894976	0.01	1	0.318972	0.02	3.07	0.00214214	0.02	3.59	0.000335173	0	−0.47	0.641887	0.01	1.41	0.157725	0
ICV				0.8	211.98	0	0.79	203.09	0	0.43	74.56	0	0.56	106.7	0	0.79	204.09	0	0.46	82.49	0	0.38	64.65	0	0.41	70.08	0	0.36	60.53	0	0.58	112.8	0	0.41	70.38	0	0.38	65	0	0.16	25.87	1.19249747697852E−145	0.48	85.35	0	0.36	59.72	0	0.41
Euler number	0.05	7.39	1.5225678817914E−13	−0.14	−22.21	2.83547502240716E−108	−0.15	−23.59	1.08751138032166E−121	0.03	4.28	1.84211668435445E−05	0.06	9.61	8.10562596978397E−22	0.18	28.72	1.62117391829412E−178	0.04	6.2	5.87650557055097E−10	−0.03	−4.11	3.98358673933506E−05	−0.06	−8.98	2.84776680806592E−19	−0.05	−8.34	7.52002408423069E−17	−0.01	−1.27	0.202834	0.03	4.65	3.3968005496856E−06	0.02	2.6	0.00928774	0.04	5.52	3.4188793614809E−08	−0.07	−11.28	2.05267524196229E−29	0.01	1.04	0.298005	0
Assessment centre 11026	−0.06	−9.16	5.46181478010675E−20	−0.05	−8.11	5.29288479483773E−16	−0.1	−15.17	9.1876305158952E−52	−0.08	−12.96	2.67345935439745E−38	−0.16	−24.7	4.75983369026845E−133	0.05	7.67	1.72304022367779E−14	−0.18	−28.77	4.5957382930171E−179	0.07	10.46	1.4460026691456E−25	0.05	8.45	3.19857657703436E−17	0.02	2.36	0.0182457	−0.05	−7.49	7.2582791395622E−14	−0.04	−5.51	3.59871408649156E−08	−0.08	−12.79	2.56009770183504E−37	−0.1	−15.91	9.88630807257737E−57	−0.01	−1.17	0.24137	−0.08	−12.58	3.5695381839448E−36	−0.04
Assessment centre 11027	−0.09	−14.65	2.04458990608587E−48	0.02	3.02	0.00254297	−0.06	−10.05	9.95260128458262E−24	−0.12	−18.98	8.94681692965606E−80	−0.15	−24.33	2.85834219726351E−129	0.1	15.51	4.94585912536835E−54	−0.13	−20.01	2.07842575333385E−88	0.02	3.56	0.000371493	0.03	5.22	1.76549698670003E−07	0	0.33	0.738893	−0.05	−8.62	6.91342283146876E−18	−0.05	−8.5	2.03996198183557E−17	−0.11	−17.36	4.16898010043714E−67	−0.09	−13.92	7.01077701933473E−44	−0.02	−3.46	0.000542855	−0.07	−10.8	3.93903732123449E−27	−0.03
adj. R2	0.22			0.77			0.76			0.34			0.48			0.75			0.38			0.3			0.38			0.43			0.54			0.38			0.39			0.23			0.32			0.33			0.26
df	24717			24716			24716			24716			24716			24716			24716			24716			24716			24716			24716			24716			24716			24716			24716			24716			24716
	Model 2c									Model 2c									Model 2c									Model 2c									Model 2c									Model 2c
Intercept	0.98	874.36	0	0.97	643.39	0	0.97	613.88	0	0.89	307.82	0	0.91	337.85	0	0.95	494.32	0	0.85	254.47	0	0.99	1159.17	0	0.97	655.58	0	0.98	752.23	0	0.92	369.37	0	0.91	345.22	0	0.86	268.98	0	0.76	182.78	0	0.87	276.51	0	0.89	299.56	0	0.84
WHR	−0.05	−8.38	5.47673266888882E−17	−0.03	−4.1	4.21952904755133E−05	−0.06	−9.44	3.9260900673735E−21	−0.13	−21.16	1.75437029968568E−98	−0.1	−15.26	2.33034867459504E−52	0	0.24	0.808715	−0.05	−7.62	2.54184631557445E−14	0.06	9.54	1.58444734380841E−21	0.05	8.09	6.22981311432618E−16	0.06	9.78	1.49019451277797E−22	−0.02	−3.15	0.00162927	−0.04	−6.38	1.84288169244809E−10	0.01	0.98	0.327197	0.02	3.16	0.00158439	−0.01	−2.16	0.030898	0.01	2.18	0.0289103	−0.03
WHR2	−0.04	−5.65	1.64840558013138E−08	−0.01	−2.11	0.0345645	−0.04	−6.54	6.10557258873476E−11	−0.05	−7.21	5.90538033402642E−13	−0.04	−5.96	2.48999507361158E−09	0.01	1.72	0.0860512	−0.02	−3.64	0.00027005	0.02	3.15	0.00165209	0.02	2.67	0.0076525	0.01	1.7	0.0893325	0	−0.28	0.783093	−0.02	−3.23	0.00123678	−0.03	−4.04	5.33543387833933E−05	0	−0.77	0.440712	−0.01	−1.46	0.143838	−0.01	−2.18	0.0295294	−0.01
Sex	−0.03	−4.64	3.42537142965815E−06	0.15	24.18	1.18014815342351E−127	0.1	15.27	2.17904889735194E−52	0.09	13.45	4.13152330251407E−41	0.11	16.67	4.46718541852685E−62	0.11	16.96	3.44649919388166E−64	−0.01	−1.34	0.178667	0.05	7.63	2.45397031496222E−14	0	0.39	0.695772	0.14	21.5	1.28171055489359E−101	0.06	9.78	1.51051013053691E−22	0.03	5.23	1.73458332559454E−07	0.13	20.85	9.65446871989548E−96	0.09	15	1.29369834135062E−50	0	0.4	0.685979	0.11	17.94	1.52091210410607E−71	0.06
Age	−0.3	−49.25	0	−0.12	−18.84	1.27031127859514E−78	−0.3	−50.26	0	−0.14	−21.55	4.2429832700939E−102	−0.06	−10.23	1.66904094792735E−24	−0.1	−15.87	1.86695682388211E−56	−0.19	−29.69	2.51366740303732E−190	0.2	31.44	8.83974579594852E−213	0.33	55.51	0	0.36	60.35	0	−0.27	−43.28	0	−0.25	−41.38	0	−0.23	−36.48	6.81264119563291E−284	−0.23	−36.97	2.80043505514625E−291	−0.01	−1.08	0.280988	−0.17	−26.92	2.23152010898259E−157	0.05
Age2	−0.04	−5.56	2.70902557877025E−08	−0.07	−11.01	4.09687876300068E−28	−0.07	−11.43	3.42815384483899E−30	−0.02	−3.6	0.000320622	−0.02	−3.11	0.00187141	−0.07	−10.48	1.26634744990111E−25	−0.02	−2.93	0.00343518	0.03	5.35	8.83831175820569E−08	0.05	7.37	1.72485604687791E−13	0.05	7.71	1.30667370459448E−14	0	−0.35	0.724952	−0.09	−14.05	1.1618958757021E−44	−0.07	−10.44	1.87206501621647E−25	−0.06	−8.91	5.68809741250275E−19	0.02	2.68	0.00737312	−0.01	−1.95	0.050857	0
Age:Sex	−0.01	−1.4	0.161509	−0.08	−13.03	1.15269862244728E−38	−0.1	−15.03	8.08443735021373E−51	−0.06	−9.69	3.56738598327309E−22	−0.06	−9.53	1.77922368399739E−21	−0.11	−16.8	5.2685101696527E−63	−0.05	−8.66	5.07771274920259E−18	−0.02	−3.21	0.00134053	0	−0.54	0.586218	−0.01	−1.71	0.0873596	−0.08	−12.39	3.6385426781284E−35	−0.07	−11.29	1.66658726911845E−29	−0.06	−9.4	5.86232098904612E−21	−0.05	−7.61	2.92374958565387E−14	−0.05	−7.44	1.0644393238993E−13	−0.07	−10.34	5.16640520602686E−25	−0.03
Age2:Sex	0	0.46	0.642278	0.02	2.75	0.00593362	0.02	2.89	0.00379969	0.01	1.31	0.188726	−0.01	−1.24	0.214321	0.01	1.07	0.282843	0	−0.59	0.553081	−0.01	−1.9	0.0578801	−0.02	−3.18	0.00148647	−0.02	−3.52	0.000436375	0	0.06	0.954893	0.01	0.95	0.344355	0.02	3.07	0.00212464	0.02	3.5	0.000470431	0	−0.41	0.680206	0.01	1.46	0.145398	0
Ethnicity	−0.03	−5.39	7.23681447166649E−08	−0.03	−4.5	6.83909082579788E−06	−0.06	−9.12	8.21694972813907E−20	−0.08	−12.43	2.40799650260299E−35	0.02	2.75	0.00588872	0.01	1.4	0.161355	0.01	1.77	0.0765016	0.04	6	1.97464879913193E−09	−0.01	−1.32	0.18642	0.01	1.55	0.120761	0.01	1.93	0.0541765	0.01	2.29	0.0222836	0.03	5.23	1.70217286267938E−07	−0.01	−2.11	0.0349227	0	−0.51	0.610959	0.02	3.5	0.000472786	0.02
Alcohol	0	−0.06	0.951181	0.01	1	0.317968	0	0.75	0.451996	0.01	1.68	0.0927227	0	0.06	0.954427	0	0.42	0.671793	0.01	1.37	0.171279	0.01	1.6	0.110044	0	0.61	0.54139	0.01	1.67	0.0949162	0.01	2.08	0.0379652	0	0.38	0.701888	0	−0.45	0.650707	−0.01	−1.47	0.142396	0	0.43	0.66474	−0.01	−1.88	0.0602401	−0.01
Smoking	−0.04	−6.61	3.88837808378446E−11	0.01	2.13	0.0329963	−0.02	−3.47	0.000527511	−0.01	−2.27	0.0229275	−0.01	−2.28	0.0228156	0	0.73	0.466141	−0.02	−2.57	0.0100437	0	−0.7	0.480883	0.01	0.94	0.346057	0.01	0.81	0.416803	0	0.41	0.680721	−0.01	−2.02	0.0431476	−0.01	−0.89	0.37569	0.01	1.99	0.0461645	0	−0.26	0.792041	0.01	1.57	0.116079	0
Diabetic	−0.02	−3.71	0.000209689	−0.02	−3.54	0.000404493	−0.04	−5.7	1.23836092666326E−08	−0.04	−6.19	5.96456842637661E−10	−0.04	−6.35	2.16392578848332E−10	−0.03	−3.99	6.73645191401589E−05	−0.04	−5.83	5.77676337178304E−09	0.02	2.58	0.0100091	0.03	4.29	1.83233876140316E−05	0.03	5.4	6.84342895673748E−08	−0.03	−4.96	7.00721117140467E−07	−0.02	−3.55	0.000381294	−0.02	−3.82	0.000132346	−0.02	−3.07	0.0021497	−0.01	−1.62	0.10435	−0.03	−4.34	1.43176506625095E−05	−0.02
Hypercholesterolemia	0	0.32	0.747975	0	0.16	0.872814	0.01	0.84	0.402233	−0.01	−1.6	0.109693	−0.03	−4.37	1.24261054740643E−05	0	0.14	0.886388	−0.02	−2.79	0.00531101	0.01	1.61	0.106367	0	0.79	0.432071	0	0.01	0.988989	0	−0.18	0.855462	0.01	0.85	0.396646	0.01	1.15	0.248318	0	0.42	0.677331	−0.01	−1.25	0.210632	0	0.41	0.681435	0
Hypertension	−0.02	−3.39	0.000704174	−0.04	−6.83	8.89473562942602E−12	−0.06	−10.05	1.02346272652224E−23	0.01	1.12	0.264322	0.03	4.33	1.51367654982708E−05	−0.03	−4.04	5.47163652403501E−05	0.02	3.17	0.00154257	0.01	1.79	0.0740931	0.02	2.67	0.0076859	0.02	2.58	0.00992637	−0.01	−2.05	0.040521	−0.01	−1.47	0.14126	0.01	1.81	0.0700509	−0.02	−3.19	0.0014117	0.02	3.08	0.00204691	0.03	4.44	8.87582138251936E−06	0.02
ICV				0.8	209.77	0	0.79	200.94	0	0.42	72.37	0	0.56	106.03	0	0.79	202.48	0	0.46	81.85	0	0.38	64.94	0	0.4	69.36	0	0.36	60.23	0	0.58	111.97	0	0.41	70.02	0	0.38	65.15	0	0.16	25.41	1.17024149711912E−140	0.47	84.44	0	0.36	59.73	0	0.41
Euler number	0.05	7.28	3.41533509665375E−13	−0.14	−22.51	4.59574465768693E−111	−0.15	−24.06	1.77399613970858E−126	0.03	4.4	1.07030867510441E−05	0.06	9.62	7.3663473482251E−22	0.18	28.44	4.34428274873751E−175	0.04	6.17	7.15287971651076E−10	−0.03	−4.1	4.10654234074564E−05	−0.06	−8.77	1.94486729200134E−18	−0.05	−8.17	3.21160431105484E−16	−0.01	−1.51	0.132288	0.03	4.47	7.96501041599613E−06	0.02	2.51	0.0119136	0.03	5.38	7.57306084600622E−08	−0.07	−11.17	7.06128953766024E−29	0.01	1.1	0.271757	0
Assessment centre 11026	−0.06	−8.79	1.60698093405921E−18	−0.05	−8.1	5.68538533398574E−16	−0.09	−14.88	6.94399069435085E−50	−0.07	−11.82	3.7478500249656E−32	−0.16	−24.72	2.60715382930421E−133	0.05	7.27	3.66254486749138E−13	−0.18	−28.64	1.48162263251151E−177	0.06	10.08	7.48016554930752E−24	0.06	8.68	4.18914473621942E−18	0.01	2.32	0.0203714	−0.05	−7.71	1.29499854026523E−14	−0.04	−5.66	1.53398748422584E−08	−0.08	−12.9	6.09073787350115E−38	−0.1	−15.77	8.80861753433238E−56	−0.01	−0.99	0.324422	−0.08	−12.43	2.42323782286914E−35	−0.04
Assessment centre 11027	−0.1	−15.32	9.83685080240418E−53	0.01	2.14	0.0322994	−0.07	−11.54	1.02199617031976E−30	−0.13	−19.89	2.55809686272124E−87	−0.15	−24.21	4.92479041858176E−128	0.1	15.09	3.09200094388295E−51	−0.13	−19.93	1.20172700371019E−87	0.03	4.23	2.3715246740208E−05	0.04	5.51	3.67249300133679E−08	0	0.77	0.440941	−0.06	−8.73	2.8177690084288E−18	−0.05	−8.46	2.79197567681101E−17	−0.11	−16.76	1.02874679739049E−62	−0.09	−14.19	1.50530517277698E−45	−0.02	−3.35	0.000801848	−0.06	−10.16	3.46486852316494E−24	−0.02
adj. R2	0.22			0.77			0.76			0.35			0.48			0.75			0.38			0.3			0.38			0.43			0.54			0.38			0.4			0.23			0.32			0.33			0.26
df	24711			24710			24710			24710			24710			24710			24710			24710			24710			24710			24710			24710			24710			24710			24710			24710			24710
Notes: Reference Sex - women; Reference Ethnicity - European ancestry; Reference Alcohol - no consumption; Reference Smoking - non-smoker; Reference Diabetic - no diagnosis;
Reference Hypercholesterolemia - no diagnosis; Reference Hypertension - no diagnosis; Reference assessment centre - 11025.
Abbreviations: WHR - waist-to-hip ratio; adj. R2 - adjusted r-squared; df - degrees of freedom; ICV - intracranial volume; r - partial corelation coefficient.
[truncated: 2 more columns]

## Sheet: Table S8 - Brain-WC - all
	Mean Cortical Thickness			Surface Area (white)			Cortical gray matter			Cerebellum gray matter			Brain stem			Cortical white matter			Cerebellum white matter			CSF			Lateral ventricle			3rd ventricle			Thalamus			Hippocampus			Amygdala			Accumbens			Caudate			Putamen			Pallidum
Covariate	r	t-value	p-value	r	t-value	p-value	r	t-value	p-value	r	t-value	p-value	r	t-value	p-value	r	t-value	p-value	r	t-value	p-value	r	t-value	p-value	r	t-value	p-value	r	t-value	p-value	r	t-value	p-value	r	t-value	p-value	r	t-value	p-value	r	t-value	p-value	r	t-value	p-value	r	t-value	p-value	r
	Model 2a									Model 2a									Model 2a									Model 2a									Model 2a									Model 2a
Intercept	0.99	1465.37	0	0.99	1066.71	0	0.99	1013.42	0	0.96	511.88	0	0.96	560.91	0	0.98	819.82	0	0.94	424.87	0	1	1923.29	0	0.99	1085.96	0	0.99	1247.36	0	0.97	616.3	0	0.96	574.12	0	0.94	447.1	0	0.89	303.16	0	0.95	459.5	0	0.95	495.37	0	0.93
waist circumference	−0.05	−7.63	2.40758147072228E−14	−0.05	−8.55	1.34016389265457E−17	−0.09	−13.42	6.15656608572512E−41	−0.15	−23.2	7.77884834869165E−118	−0.08	−13.05	8.20317851410301E−39	−0.01	−1.33	0.184333	−0.03	−4.6	4.29647394485634E−06	0.06	9.73	2.50541785844043E−22	0.03	5.33	9.82279473035738E−08	0.05	7.8	6.58258446375665E−15	0	0.1	0.921289	−0.02	−3.79	0.00015003	0.03	4.87	1.11215813929213E−06	0.06	9.99	1.90811634107894E−23	−0.03	−4.19	2.74466671303188E−05	0.02	3.74	0.000181899	−0.05
Sex	−0.06	−8.95	3.97409124018962E−19	0.17	27.56	9.78043929817131E−165	0.09	14.81	1.95782035676884E−49	0.06	8.73	2.72017170802023E−18	0.09	13.63	3.66638327958228E−42	0.13	19.94	9.02591642518532E−88	−0.03	−5.14	2.763977306708E−07	0.08	12.31	1.02656227772249E−34	0.03	4.21	2.51626220571857E−05	0.18	28.89	1.76997522370168E−180	0.06	8.88	7.13562560058375E−19	0.02	3.13	0.0017424	0.15	23.26	2.06131298172469E−118	0.1	15.1	2.80241550835856E−51	0	0.63	0.5305	0.13	21.15	2.03283734527267E−98	0.07
Age	−0.3	−49.78	0	−0.12	−19.65	2.65383494190948E−85	−0.31	−51.05	0	−0.14	−21.76	5.42640636677793E−104	−0.07	−10.99	5.11706513187783E−28	−0.11	−16.69	3.22149242562725E−62	−0.19	−30.33	1.9399910174734E−198	0.2	32.17	1.74455559371958E−222	0.34	56.95	0	0.37	61.7	0	−0.27	−44.5	0	−0.26	−42.27	0	−0.23	−36.72	1.61561111474548E−287	−0.23	−37.58	1.39601168405762E−300	−0.01	−0.91	0.360715	−0.17	−26.83	2.77574927449283E−156	0.05
Age2	−0.04	−5.82	6.02020497142797E−09	−0.07	−11.22	3.94515566160784E−29	−0.07	−11.81	4.03326620380292E−32	−0.03	−4.24	2.21537499871598E−05	−0.02	−3.33	0.000877361	−0.07	−10.46	1.48662596511045E−25	−0.02	−3.03	0.00243276	0.04	5.61	2.08735462080156E−08	0.05	7.44	1.05596411764621E−13	0.05	7.84	4.66351844919386E−15	0	−0.34	0.736327	−0.09	−14.08	7.92174444922182E−45	−0.07	−10.27	1.05838465881235E−24	−0.06	−8.77	1.88211843274062E−18	0.02	2.58	0.00980673	−0.01	−1.8	0.0713997	0
Age:Sex	−0.01	−1.72	0.0851353	−0.08	−13.25	6.53719047648018E−40	−0.1	−15.45	1.27442323612272E−53	−0.07	−10.27	1.0730212287753E−24	−0.07	−10.25	1.30812472435115E−24	−0.11	−16.75	1.23622403568135E−62	−0.06	−9.08	1.19354349008102E−19	−0.02	−2.89	0.00380683	0	−0.25	0.804406	−0.01	−1.51	0.130274	−0.08	−12.47	1.38415364312527E−35	−0.07	−11.61	4.23576732753464E−31	−0.06	−9.84	8.67964509868787E−23	−0.05	−7.7	1.45632773695615E−14	−0.05	−7.65	2.06685382825268E−14	−0.07	−10.69	1.24887685815338E−26	−0.04
Age2:Sex	0	0.65	0.518514	0.02	2.94	0.00332746	0.02	3.21	0.00133329	0.01	1.5	0.133782	−0.01	−1.06	0.287714	0.01	1.18	0.239048	0	−0.49	0.624325	−0.01	−2.06	0.0396612	−0.02	−3.39	0.000693952	−0.02	−3.73	0.00019342	0	0.2	0.841145	0.01	1.1	0.269523	0.02	3.13	0.00177369	0.02	3.64	0.0002731	0	−0.46	0.648705	0.01	1.42	0.155961	0
ICV				0.8	212.71	0	0.79	203.98	0	0.43	75.61	0	0.56	107.44	0	0.79	204.48	0	0.47	83.04	0	0.38	64.31	0	0.4	69.63	0	0.36	60.06	0	0.58	113.29	0	0.41	70.88	0	0.38	65.3	0	0.16	26.13	1.56416591026125E−148	0.48	85.57	0	0.36	59.83	0	0.41
Euler number	0.05	7.29	3.17116702111599E−13	−0.14	−22.66	1.72820413365195E−112	−0.15	−24.02	4.36590863106492E−126	0.02	3.46	0.000532258	0.06	9.36	8.27141321081972E−21	0.18	28.51	5.69041833761991E−176	0.04	6.3	3.05061523022332E−10	−0.02	−3.83	0.000130032	−0.06	−9.04	1.68699958817313E−19	−0.05	−8.25	1.69703589679228E−16	−0.01	−1	0.319261	0.03	4.76	1.97974383036137E−06	0.02	3.1	0.0019118	0.04	6.38	1.7680365941591E−10	−0.07	−11.52	1.31766179661233E−30	0.01	1.29	0.195661	0
Assessment centre 11026	−0.06	−9.89	5.28907083589809E−23	−0.05	−8.62	7.37892007842499E−18	−0.1	−16.16	1.81344716984506E−58	−0.09	−14.69	1.17115150016139E−48	−0.16	−25.83	3.51017757419041E−145	0.05	7.65	2.08713095007192E−14	−0.18	−29.33	7.27461162350752E−186	0.07	11.24	3.00751431847801E−29	0.06	9.05	1.53700416089327E−19	0.02	3.09	0.0020087	−0.05	−7.69	1.56150585977683E−14	−0.04	−5.99	2.09546333321749E−09	−0.08	−12.71	6.55180803740771E−37	−0.1	−15.62	9.83504272374241E−55	−0.01	−1.39	0.164021	−0.08	−12.42	2.55223701215577E−35	−0.05
Assessment centre 11027	−0.1	−15.04	6.33685822589915E−51	0.02	3.5	0.000474109	−0.06	−9.82	9.98431377476339E−23	−0.12	−18.96	1.33389672686672E−79	−0.16	−24.82	2.58954382888277E−134	0.1	15.65	6.20367385973509E−55	−0.13	−20.59	1.97868327883668E−93	0.02	3.71	0.000210443	0.04	5.84	5.42312998593087E−09	0.01	0.85	0.397103	−0.06	−9.26	2.27531365252155E−20	−0.06	−9.02	2.01241389336797E−19	−0.11	−17.95	1.30422475299634E−71	−0.1	−15.06	4.82517886198302E−51	−0.02	−3.14	0.00167054	−0.07	−10.97	6.3863845023471E−28	−0.02
adj. R2	0.21			0.77			0.76			0.34			0.48			0.75			0.38			0.3			0.38			0.43			0.54			0.38			0.39			0.24			0.32			0.33			0.27
df	24718			24717			24717			24717			24717			24717			24717			24717			24717			24717			24717			24717			24717			24717			24717			24717			24717
	Model 2b									Model 2b									Model 2b									Model 2b									Model 2b									Model 2b
Intercept	0.99	1466.51	0	0.99	1066.31	0	0.99	1014.36	0	0.96	512.24	0	0.96	561.12	0	0.98	819.37	0	0.94	425.06	0	1	1922.26	0	0.99	1085.7	0	0.99	1246.83	0	0.97	616.43	0	0.96	574.11	0	0.94	447.16	0	0.89	303.09	0	0.95	459.32	0	0.95	495.25	0	0.93
waist circumference	−0.04	−6.93	4.31163664959558E−12	−0.05	−8.33	8.74313888910999E−17	−0.08	−12.72	5.89177302341907E−37	−0.14	−22.58	8.76094737530825E−112	−0.08	−12.54	5.63621669917527E−36	−0.01	−1.36	0.174783	−0.03	−4.12	3.88106997921141E−05	0.06	9.62	7.17561317238172E−22	0.03	4.92	8.84965406142953E−07	0.05	7.51	5.98374130816068E−14	0	0.52	0.603986	−0.02	−3.44	0.000574661	0.03	5.22	1.79252818583746E−07	0.06	10.14	4.29648148270444E−24	−0.03	−4.05	5.07405431545704E−05	0.03	3.95	7.79032787178095E−05	−0.05
waist circumference2	−0.05	−7.85	4.17461478161949E−15	−0.01	−2.19	0.0288477	−0.05	−7.74	1.06589163306913E−14	−0.04	−6.4	1.58228144244647E−10	−0.03	−5.44	5.4063123085896E−08	0	0.4	0.689882	−0.03	−5.42	6.04818848746746E−08	0.01	0.83	0.406412	0.03	4.6	4.28388191151839E−06	0.02	2.97	0.00297435	−0.03	−4.87	1.13657663361911E−06	−0.02	−3.88	0.00010554	−0.03	−4.24	2.27153424186058E−05	−0.01	−2.13	0.0331268	−0.01	−1.46	0.14441	−0.02	−2.57	0.0102988	−0.01
Sex	−0.06	−10.23	1.62991111669427E−24	0.17	26.94	1.43179056368636E−157	0.09	13.53	1.54238002739987E−41	0.05	7.7	1.46083206404523E−14	0.08	12.69	9.05600842376855E−37	0.12	19.78	2.07615390213729E−86	−0.04	−5.89	3.9822413265323E−09	0.08	12.3	1.19602256937916E−34	0.03	4.85	1.25083475692497E−06	0.18	29.01	5.10175497962853E−182	0.05	8.07	7.47773209804097E−16	0.02	2.53	0.0115696	0.14	22.39	6.35710912323058E−110	0.09	14.62	3.35291384220541E−48	0	0.4	0.685585	0.13	20.54	5.4104173896716E−93	0.07
Age	−0.3	−50.24	0	−0.12	−19.75	3.59225052405142E−86	−0.31	−51.51	0	−0.14	−22.15	1.14724388969533E−107	−0.07	−11.33	1.12687279507525E−29	−0.11	−16.63	9.11600689112301E−62	−0.19	−30.64	2.21646605739248E−202	0.2	32.16	2.81356978848661E−222	0.34	57.15	0	0.37	61.77	0	−0.27	−44.74	0	−0.26	−42.45	0	−0.23	−36.94	9.80758561637074E−291	−0.23	−37.64	1.57021816930494E−301	−0.01	−1.01	0.31333	−0.17	−26.94	1.41449579264127E−157	0.05
Age2	−0.04	−5.89	3.8328024905314E−09	−0.07	−11.24	3.18260984750411E−29	−0.08	−11.89	1.56857520016982E−32	−0.03	−4.3	1.70956445095568E−05	−0.02	−3.38	0.000737329	−0.07	−10.46	1.54977370259641E−25	−0.02	−3.08	0.00207426	0.04	5.61	2.00658765803016E−08	0.05	7.48	7.68582511800928E−14	0.05	7.87	3.78355078397915E−15	0	−0.38	0.705166	−0.09	−14.11	4.74041985683716E−45	−0.07	−10.31	7.05127511014597E−25	−0.06	−8.79	1.59787462243637E−18	0.02	2.57	0.010167	−0.01	−1.83	0.068011	0
Age:Sex	−0.01	−1.51	0.129918	−0.08	−13.18	1.49988525797941E−39	−0.1	−15.26	2.56144944595164E−52	−0.06	−10.1	6.02557434407167E−24	−0.06	−10.11	5.7618257473239E−24	−0.11	−16.76	1.14945342173258E−62	−0.06	−8.93	4.44082585188833E−19	−0.02	−2.92	0.00355565	0	−0.37	0.709899	−0.01	−1.59	0.111154	−0.08	−12.34	6.98513582354268E−35	−0.07	−11.51	1.44291758420798E−30	−0.06	−9.72	2.68614061706012E−22	−0.05	−7.64	2.31960066578404E−14	−0.05	−7.61	2.86266795941403E−14	−0.07	−10.62	2.70087519847105E−26	−0.04
Age2:Sex	0	0.64	0.52199	0.02	2.93	0.00334601	0.02	3.21	0.00134763	0.01	1.49	0.134951	−0.01	−1.07	0.285245	0.01	1.18	0.238915	0	−0.49	0.620713	−0.01	−2.06	0.0397337	−0.02	−3.39	0.000700865	−0.02	−3.73	0.000195005	0	0.2	0.844467	0.01	1.1	0.270889	0.02	3.12	0.00179007	0.02	3.64	0.000274843	0	−0.46	0.647763	0.01	1.42	0.156582	0
ICV				0.8	212.68	0	0.79	204.1	0	0.43	75.57	0	0.56	107.42	0	0.79	204.46	0	0.47	83.01	0	0.38	64.31	0	0.41	69.71	0	0.36	60.1	0	0.58	113.26	0	0.41	70.84	0	0.38	65.26	0	0.16	26.1	3.29187928134759E−148	0.48	85.54	0	0.36	59.79	0	0.41
Euler number	0.04	7.05	1.84655373410767E−12	−0.14	−22.72	4.56815651951612E−113	−0.15	−24.29	8.84791091055132E−129	0.02	3.26	0.00110772	0.06	9.19	4.14052948223076E−20	0.18	28.51	6.0506458585343E−176	0.04	6.13	9.09455188333783E−10	−0.02	−3.8	0.000145833	−0.06	−8.89	6.38035705560258E−19	−0.05	−8.15	3.80380521389246E−16	−0.01	−1.15	0.249869	0.03	4.63	3.63510721546511E−06	0.02	2.97	0.00299321	0.04	6.31	2.79344956643335E−10	−0.07	−11.56	8.21794990943371E−31	0.01	1.21	0.225535	0
Assessment centre 11026	−0.06	−9.5	2.31541951043356E−21	−0.05	−8.5	2.04581703177611E−17	−0.1	−15.78	7.92564995737276E−56	−0.09	−14.37	1.24887643916573E−46	−0.16	−25.54	4.50553924347503E−142	0.05	7.62	2.61707854847749E−14	−0.18	−29.04	2.41452541249614E−182	0.07	11.19	5.5744388956102E−29	0.06	8.81	1.27513928315972E−18	0.02	2.94	0.00329488	−0.05	−7.44	1.03593355685636E−13	−0.04	−5.8	6.91248667823562E−09	−0.08	−12.49	1.05725268978533E−35	−0.1	−15.5	6.63001012584867E−54	−0.01	−1.32	0.18756	−0.08	−12.28	1.4511578194523E−34	−0.04
Assessment centre 11027	−0.1	−15.23	3.8125631464703E−52	0.02	3.44	0.000572535	−0.06	−10.01	1.55838176681726E−23	−0.12	−19.12	6.97111318217972E−81	−0.16	−24.95	1.0365600582416E−135	0.1	15.65	5.7602563847648E−55	−0.13	−20.72	1.39002925579862E−94	0.02	3.72	0.000195978	0.04	5.94	2.85635672625073E−09	0.01	0.91	0.360333	−0.06	−9.37	7.85916727307414E−21	−0.06	−9.11	8.92111812209022E−20	−0.11	−18.05	2.25549617997092E−72	−0.1	−15.11	2.42204336060304E−51	−0.02	−3.18	0.00149344	−0.07	−11.02	3.40148470590412E−28	−0.02
adj. R2	0.22			0.77			0.76			0.34			0.48			0.75			0.38			0.3			0.38			0.43			0.54			0.38			0.39			0.24			0.32			0.33			0.27
df	24717			24716			24716			24716			24716			24716			24716			24716			24716			24716			24716			24716			24716			24716			24716			24716			24716
	Model 2c									Model 2c									Model 2c									Model 2c									Model 2c									Model 2c
Intercept	0.98	884.8	0	0.97	651.32	0	0.97	622.4	0	0.89	313.14	0	0.91	342.93	0	0.95	500.06	0	0.85	258.64	0	0.99	1171.86	0	0.97	661.6	0	0.98	759.29	0	0.92	374.97	0	0.91	350.24	0	0.87	273.11	0	0.76	186.59	0	0.87	279.69	0	0.89	303.34	0	0.84
waist circumference	−0.04	−5.97	2.37000723133224E−09	−0.04	−6.99	2.90294997003466E−12	−0.07	−10.69	1.33835497535926E−26	−0.14	−22.23	2.25253292855316E−108	−0.08	−12.25	2.01535705485083E−34	0	−0.39	0.694716	−0.02	−3.86	0.0001158	0.06	8.96	3.37589559551789E−19	0.02	3.92	8.73782348769962E−05	0.04	6.55	5.81534050675955E−11	0.01	1.35	0.178298	−0.02	−2.83	0.00471158	0.03	5.23	1.71594386576783E−07	0.07	10.93	9.15052776913256E−28	−0.03	−4.4	1.0999573035827E−05	0.02	3.48	0.000509553	−0.05
waist circumference2	−0.05	−7.79	6.74727815176205E−15	−0.01	−1.96	0.050477	−0.05	−7.51	6.2489534399732E−14	−0.04	−6.54	6.10427745803505E−11	−0.03	−5.35	8.78180212701845E−08	0	0.68	0.493378	−0.03	−5.28	1.32575385515276E−07	0.01	0.88	0.381412	0.03	4.37	1.23973329933256E−05	0.02	2.8	0.00510294	−0.03	−4.54	5.70186014221418E−06	−0.02	−3.66	0.000255885	−0.03	−4.03	5.55656618316421E−05	−0.01	−1.95	0.051575	−0.01	−1.52	0.127743	−0.02	−2.5	0.0124077	−0.01
Sex	−0.06	−9.95	2.91184110288468E−23	0.17	27.16	4.18381274383372E−160	0.09	14.38	9.98110892569983E−47	0.06	9.06	1.3523876979462E−19	0.08	12.89	7.10976913427979E−38	0.12	19.55	1.64212696920728E−84	−0.04	−5.66	1.53418061185355E−08	0.07	11.58	6.10479946621881E−31	0.03	4.78	1.73993699680148E−06	0.18	28.6	4.50057572778391E−177	0.05	7.93	2.36615100497349E−15	0.02	2.39	0.0170546	0.14	21.86	5.83722867640934E−105	0.09	14.68	1.30220053313915E−48	0	0.57	0.566592	0.13	20.19	6.74428099657365E−90	0.07
Age	−0.3	−50.02	0	−0.12	−19.16	2.9479243741701E−81	−0.31	−51.06	0	−0.14	−22.92	4.66926601270535E−115	−0.07	−11.12	1.22854560322286E−28	−0.1	−15.95	5.43121474122972E−57	−0.19	−30.26	1.54975036435822E−197	0.2	31.9	6.28063243826907E−219	0.34	56.12	0	0.36	61.02	0	−0.27	−43.78	0	−0.26	−41.8	0	−0.23	−36.44	3.5223676943019E−283	−0.23	−36.88	6.37363174010718E−290	−0.01	−1.25	0.210567	−0.17	−26.83	2.39516245107224E−156	0.04
Age2	−0.04	−5.74	9.61724942663743E−09	−0.07	−11.15	8.44533822171005E−29	−0.07	−11.7	1.48291156651885E−31	−0.03	−4.03	5.66869399580003E−05	−0.02	−3.36	0.00078564	−0.07	−10.47	1.40020173768875E−25	−0.02	−3.04	0.00235741	0.03	5.5	3.80386393839058E−08	0.05	7.47	8.24455424526093E−14	0.05	7.83	5.19321488634482E−15	0	−0.37	0.712158	−0.09	−14.12	4.07253612308466E−45	−0.07	−10.41	2.41776768975343E−25	−0.06	−8.77	1.88542645531883E−18	0.02	2.59	0.00959876	−0.01	−1.93	0.0532409	0
Age:Sex	−0.01	−1.69	0.0901207	−0.08	−13.25	6.35046636120983E−40	−0.1	−15.51	5.28851746722943E−54	−0.07	−10.28	9.78755359165464E−25	−0.06	−9.96	2.55963473496467E−23	−0.11	−16.73	1.73554123681054E−62	−0.06	−8.86	8.19717591446226E−19	−0.02	−2.93	0.0033587	0	−0.43	0.669536	−0.01	−1.62	0.104209	−0.08	−12.32	8.65034253563782E−35	−0.07	−11.51	1.38932116311724E−30	−0.06	−9.65	5.28759363015568E−22	−0.05	−7.6	3.03375926129001E−14	−0.05	−7.57	3.71799002871685E−14	−0.07	−10.48	1.14686783878554E−25	−0.03
Age2:Sex	0	0.58	0.560113	0.02	2.79	0.00521547	0.02	3.02	0.00252788	0.01	1.55	0.12028	−0.01	−1.05	0.293835	0.01	1.06	0.289799	0	−0.49	0.627103	−0.01	−2.01	0.0447218	−0.02	−3.28	0.00102938	−0.02	−3.63	0.000285825	0	0.1	0.917603	0.01	1.04	0.299396	0.02	3.11	0.00189916	0.02	3.51	0.000448248	0	−0.39	0.69497	0.01	1.45	0.145991	0
Ethnicity	−0.04	−5.62	1.92260084251214E−08	−0.03	−4.65	3.40098475732177E−06	−0.06	−9.38	6.83848433609429E−21	−0.08	−12.89	7.15069361419621E−38	0.02	2.51	0.012211	0.01	1.37	0.171503	0.01	1.64	0.100758	0.04	6.12	9.28180677130748E−10	−0.01	−1.19	0.233785	0.01	1.71	0.0865643	0.01	1.84	0.0660692	0.01	2.21	0.0271151	0.03	5.33	9.83094177092134E−08	−0.01	−1.92	0.0548258	0	−0.6	0.545263	0.02	3.55	0.000381979	0.02
Alcohol	0	−0.24	0.810944	0.01	0.92	0.355442	0	0.55	0.579143	0.01	1.45	0.145879	0	−0.09	0.929053	0	0.42	0.674926	0.01	1.24	0.213192	0.01	1.63	0.102124	0	0.72	0.472893	0.01	1.76	0.078554	0.01	1.97	0.0494133	0	0.31	0.759012	0	−0.48	0.629481	−0.01	−1.44	0.149686	0	0.38	0.704816	−0.01	−1.9	0.0571942	−0.01
Smoking	−0.04	−6.89	5.53549588853281E−12	0.01	2.05	0.0399904	−0.02	−3.73	0.000188764	−0.02	−2.84	0.00446736	−0.02	−2.73	0.00641676	0	0.75	0.456275	−0.02	−2.84	0.00454625	0	−0.45	0.654177	0.01	1.22	0.223106	0.01	1.11	0.26503	0	0.26	0.796144	−0.01	−2.24	0.024865	−0.01	−0.93	0.35446	0.01	1.98	0.0472007	0	−0.3	0.763895	0.01	1.6	0.108549	0
Diabetic	−0.02	−3.86	0.000114454	−0.02	−3.41	0.000656667	−0.04	−5.69	1.27696558514606E−08	−0.04	−6.29	3.31276602585132E−10	−0.04	−6.64	3.16687355944354E−11	−0.02	−3.89	0.00010014	−0.04	−6.05	1.50067547819853E−09	0.02	2.75	0.00602053	0.03	4.52	6.35869856216416E−06	0.04	5.58	2.40224289645538E−08	−0.03	−5.09	3.68152205412509E−07	−0.02	−3.8	0.000145692	−0.03	−4.13	3.62251443196289E−05	−0.02	−3.51	0.000457385	−0.01	−1.51	0.130864	−0.03	−4.43	9.3274588390965E−06	−0.02
Hypercholesterolemia	0	−0.03	0.976674	0	0.17	0.861114	0	0.62	0.537616	−0.01	−1.97	0.0483706	−0.03	−4.79	1.67314034848209E−06	0	0.2	0.844475	−0.02	−3.12	0.00180157	0.01	1.8	0.0720931	0.01	1.12	0.262889	0	0.31	0.759821	0	−0.44	0.657237	0	0.56	0.575863	0.01	0.92	0.358134	0	0.13	0.894772	−0.01	−1.23	0.21982	0	0.34	0.735226	0
Hypertension	−0.02	−3.18	0.00146879	−0.04	−6.11	9.92767193762501E−10	−0.06	−9.22	3.20024134232774E−20	0.01	2.35	0.0187184	0.03	4.6	4.24661901587043E−06	−0.02	−3.9	9.55863420917453E−05	0.02	3.03	0.00246311	0.01	1.46	0.143496	0.02	2.82	0.00487577	0.02	2.54	0.0111335	−0.02	−2.42	0.0155474	−0.01	−1.66	0.097397	0.01	1.14	0.254546	−0.03	−4.5	6.85242846547527E−06	0.02	3.54	0.000393756	0.03	4.15	3.29137742627901E−05	0.03
ICV				0.8	210.33	0	0.79	201.76	0	0.42	73.29	0	0.56	106.67	0	0.79	202.77	0	0.46	82.3	0	0.38	64.63	0	0.4	69.04	0	0.36	59.86	0	0.58	112.36	0	0.41	70.43	0	0.38	65.4	0	0.16	25.63	5.13987063805452E−143	0.47	84.61	0	0.36	59.8	0	0.41
Euler number	0.04	6.98	3.08476056402958E−12	−0.14	−22.91	5.3630690467087E−115	−0.15	−24.65	1.64788164743793E−132	0.02	3.41	0.000655025	0.06	9.2	3.71317825782139E−20	0.18	28.3	2.07206528396211E−173	0.04	6.09	1.16188156757605E−09	−0.02	−3.82	0.000135061	−0.06	−8.72	2.98839323065809E−18	−0.05	−8.02	1.12944789095733E−15	−0.01	−1.35	0.176683	0.03	4.47	7.74270269805933E−06	0.02	2.86	0.00427205	0.04	6.16	7.27780211957176E−10	−0.07	−11.46	2.55591043794076E−30	0.01	1.24	0.216361	0
Assessment centre 11026	−0.06	−9.05	1.53573177865298E−19	−0.05	−8.36	6.48786325282014E−17	−0.1	−15.31	1.10155769313403E−52	−0.08	−13.1	4.31006303641267E−39	−0.16	−25.55	4.17322005406646E−142	0.05	7.29	3.30330954764966E−13	−0.18	−28.93	5.44565644305817E−181	0.07	10.74	7.32904664532097E−27	0.06	9.02	2.07574362553277E−19	0.02	2.84	0.00450027	−0.05	−7.66	1.9424236083678E−14	−0.04	−5.94	2.95817431372134E−09	−0.08	−12.68	9.92529091032896E−37	−0.1	−15.44	1.56091600813274E−53	−0.01	−1.11	0.267858	−0.08	−12.19	4.39878325934759E−34	−0.04
Assessment centre 11027	−0.1	−15.89	1.34072330875633E−56	0.02	2.59	0.00971094	−0.07	−11.47	2.13847043620495E−30	−0.13	−19.93	1.06741190511099E−87	−0.16	−24.83	1.94965147158234E−134	0.1	15.22	4.69208826710689E−52	−0.13	−20.65	5.79970726537233E−94	0.03	4.39	1.15318894363752E−05	0.04	6.29	3.22125244474519E−10	0.01	1.39	0.1642	−0.06	−9.55	1.45675522014211E−21	−0.06	−9.13	7.6353786896362E−20	−0.11	−17.52	2.40317320280308E−68	−0.1	−15.54	3.54052993760216E−54	−0.02	−3.01	0.00263337	−0.07	−10.39	3.04168311045596E−25	−0.02
adj. R2	0.22			0.77			0.76			0.35			0.48			0.75			0.38			0.3			0.38			0.43			0.54			0.38			0.4			0.24			0.32			0.33			0.27
df	24711			24710			24710			24710			24710			24710			24710			24710			24710			24710			24710			24710			24710			24710			24710			24710			24710
Notes: Reference Sex - women; Reference Ethnicity - European ancestry; Reference Alcohol - no consumption; Reference Smoking - non-smoker; Reference Diabetic - no diagnosis;
Reference Hypercholesterolemia - no diagnosis; Reference Hypertension - no diagnosis; Reference assessment centre - 11025.
Abbreviations: adj. R2 - adjusted r-squared; df - degrees of freedom; ICV - intracranial volume; r - partial corelation coefficient.
[truncated: 2 more columns]

## Sheet: Table S9 - Bilateral - all
Regressor of interest: BMI. Brain strucutrtes: Left hemisphere
	Mean Cortical Thickness			Surface Area (white)			Cortical gray matter			Cerebellum gray matter			Cortical white matter			Cerebellum white matter			Lateral ventricle			Thalamus			Hippocampus			Amygdala			Accumbens			Caudate			Putamen			Pallidum
Covariate	r	t-value	p-value	r	t-value	p-value	r	t-value	p-value	r	t-value	p-value	r	t-value	p-value	r	t-value	p-value	r	t-value	p-value	r	t-value	p-value	r	t-value	p-value	r	t-value	p-value	r	t-value	p-value	r	t-value	p-value	r	t-value	p-value	r	t-value	p-value
Intercept	0.98	877.14	0	0.97	651.41	0	0.97	621.83	0	0.89	315.13	0	0.95	500.86	0	0.85	253.33	0	0.34	56.53	0	0.88	297.08	0	0.9	325.54	0	0.84	243.06	0	0.7	155.89	0	0.87	271.96	0	0.87	271.7	0	0.74	171.79	0
BMI	−0.03	−5.29	1.23320871083514E−07	−0.07	−11.11	1.2739725889487E−28	−0.09	−14.06	9.49785747537095E−45	−0.14	−21.75	6.54568002397865E−104	−0.02	−2.88	0.00395143	−0.01	−1.93	0.0530627	0.02	3.89	0.000100243	0	−0.06	0.948941	−0.01	−2.05	0.040694	0.03	5.07	3.96028147899069E−07	0.1	15.11	2.32833628384103E−51	−0.03	−4.83	1.34821863587609E−06	0.05	7.79	6.99523247607727E−15	−0.03	−4.45	8.65562411244206E−06
BMI2	−0.04	−6.21	5.27666700711077E−10	0.01	1.04	0.298734	−0.02	−3.71	0.000210432	−0.02	−2.49	0.0128512	0.01	0.97	0.333423	−0.02	−3.87	0.000108213	0.01	2.22	0.0265378	−0.01	−2.05	0.0401802	−0.01	−1.79	0.0731408	−0.01	−2.31	0.0208745	−0.02	−3.89	0.00010033	0	0.66	0.507557	−0.01	−2.12	0.0343385	0	−0.53	0.596338
Sex	−0.11	−16.63	9.45227831305493E−62	0.17	26.93	1.90163664085047E−157	0.08	11.95	8.01458930392165E−33	0.01	1.45	0.146458	0.13	20.35	2.69083184626427E−91	−0.04	−5.78	7.6049461986038E−09	0.01	1.59	0.112349	0.06	9.68	4.01459114112293E−22	0.02	3.38	0.000729055	0.14	22	2.79602268593136E−106	0.09	14.57	7.01543916214051E−48	−0.01	−1.3	0.193027	0.11	17.49	4.6277260864888E−68	0.04	6.59	4.54413064260825E−11
Age	−0.3	−48.88	0	−0.13	−20.15	1.45456393535856E−89	−0.31	−51.58	0	−0.15	−23.15	2.72051366499497E−117	−0.1	−15.99	3.02702407216665E−57	−0.18	−28.26	5.90963324330775E−173	0.26	41.7	0	−0.23	−37.4	7.59529604582164E−298	−0.24	−39.59	0	−0.22	−35.3	2.61692468026895E−266	−0.2	−31.83	6.58395136006696E−218	−0.01	−2	0.0453552	−0.15	−23.21	5.96920991559946E−118	0.07	10.76	5.86866835266219E−27
Age2	−0.03	−5.29	1.21613125740752E−07	−0.07	−11.3	1.62091260874485E−29	−0.07	−11.38	6.40199918983946E−30	−0.02	−3.89	0.000101972	−0.07	−10.7	1.10994454092599E−26	−0.02	−3.02	0.00255963	0.06	8.75	2.17174926267846E−18	0	−0.03	0.975277	−0.08	−12.63	1.88328585687632E−36	−0.06	−9.73	2.47519366481506E−22	−0.05	−7.36	1.83997064310447E−13	0.02	2.68	0.00730852	−0.01	−1.24	0.215518	0.01	1.91	0.056211
Age:Sex	−0.01	−1.84	0.0660287	−0.08	−13.17	1.74757186329028E−39	−0.1	−15.26	2.34949298366421E−52	−0.06	−10.03	1.24157818595942E−23	−0.11	−16.61	1.1976550366495E−61	−0.06	−9.11	8.80934188489212E−20	0.05	8.32	9.46849809237138E−17	−0.06	−9.25	2.36479806627854E−20	−0.06	−9.92	3.61648983733135E−23	−0.06	−8.85	9.69773632593573E−19	−0.05	−7.13	1.02731911405058E−12	−0.05	−7.98	1.58308081039451E−15	−0.06	−8.86	8.69103307558968E−19	−0.03	−4.8	1.61246342992865E−06
Age2:Sex	0	0.77	0.440132	0.02	2.65	0.00813956	0.02	2.96	0.00306371	0.01	1.42	0.154483	0.01	1.04	0.296085	0	−0.22	0.825733	0	−0.11	0.914181	0	−0.23	0.821584	0.01	1.08	0.278631	0.02	2.76	0.00576564	0.02	3.3	0.000985333	0	0.13	0.897069	0.01	0.99	0.324438	0	−0.73	0.468166
Ethnicity	−0.02	−3.78	0.00015864	−0.03	−4.72	2.39835836646662E−06	−0.06	−8.89	6.30200232478915E−19	−0.08	−11.97	6.18830984651465E−33	0.01	1.05	0.292545	0.01	1.26	0.208428	0	−0.05	0.957543	0.01	1.93	0.0533462	0.01	2.19	0.0281965	0.03	4.77	1.84995080044549E−06	−0.01	−1.86	0.0634059	0	−0.39	0.69539	0.02	2.69	0.00706934	0.02	3.4	0.000678486
Alcohol	0	−0.38	0.705853	0	0.65	0.518046	0	0.43	0.668881	0.01	1.46	0.143736	0	0.14	0.886404	0.01	0.91	0.360463	0	−0.64	0.521055	0.01	2	0.0454536	0	0.28	0.779799	0	−0.23	0.81654	−0.01	−1.17	0.242974	0	0.36	0.71809	−0.01	−2.25	0.0242728	−0.01	−1.81	0.0702275
Smoking	−0.04	−6.85	7.6963229114801E−12	0.01	1.76	0.078979	−0.03	−4.06	4.98087250602437E−05	−0.02	−3.11	0.00187873	0	0.58	0.564868	−0.02	−2.71	0.00682253	0	0.68	0.497946	0	0.74	0.460771	−0.02	−2.93	0.00344546	−0.02	−2.5	0.0125056	0.02	3.49	0.000480325	0	−0.75	0.45175	0.01	0.97	0.330499	0	−0.09	0.925082
Diabetic	−0.03	−3.95	7.68756964353844E−05	−0.02	−3.41	0.000650221	−0.04	−5.72	1.09862159947619E−08	−0.05	−7.09	1.37589678052946E−12	−0.02	−3.75	0.000179483	−0.04	−6.19	6.26201377327607E−10	0.03	4.56	5.22415137457059E−06	−0.03	−4	6.44921057367731E−05	−0.02	−3.81	0.000138252	−0.02	−3.83	0.000126006	−0.01	−2.19	0.0281763	−0.01	−1.52	0.127967	−0.02	−3.63	0.000279507	−0.01	−2.18	0.0292686
Hypercholesterolemia	0	0.33	0.738854	0	0.27	0.785758	0.01	0.81	0.419014	−0.01	−2.03	0.0428603	0	0.33	0.73965	−0.02	−2.99	0.00276251	0	0.49	0.626684	0	−0.23	0.821467	0.01	1.09	0.274895	0.01	1.16	0.246449	0	0.26	0.79653	−0.01	−1.23	0.220406	0	0.37	0.712074	0	−0.39	0.699859
Hypertension	−0.02	−3.69	0.000224117	−0.04	−5.53	3.25690324515171E−08	−0.06	−8.9	5.87832679361695E−19	0.01	1.77	0.0765607	−0.02	−3.59	0.000331278	0.01	2.34	0.0193534	0.02	2.82	0.00474712	−0.01	−1.81	0.0704957	−0.01	−2.02	0.0435361	0.01	1.15	0.248533	−0.03	−4.09	4.32740447377884E−05	0.02	3.25	0.00114815	0.02	3.03	0.00248065	0.02	3.35	0.000805061
ICV	0.06	9.17	4.91670092824534E−20	0.8	206.96	0	0.78	197.9	0	0.42	72.08	0	0.79	200.16	0	0.45	79.36	0	0.38	65.41	0	0.51	93.26	0	0.36	61.08	0	0.34	56.71	0	0.11	17.36	3.90085012384752E−67	0.45	78.94	0	0.34	56.15	0	0.28	46.7	0
Euler number	0.05	7.5	6.65281107775847E−14	−0.13	−21.32	6.33964262664726E−100	−0.15	−23.52	5.53507644271213E−121	0.02	3.31	0.000919398	0.18	28.1	4.49303795761103E−171	0.03	5.14	2.77275192927743E−07	−0.07	−10.91	1.14725587948675E−27	0.01	1.51	0.130925	0.03	5.22	1.76758745223079E−07	0.03	5.49	3.97183190857768E−08	0.05	8.51	1.82822072604877E−17	−0.07	−10.69	1.27452056056322E−26	0.01	0.96	0.337376	−0.02	−2.49	0.0126929
Assessment centre 11026	−0.06	−9.76	1.90758482364551E−22	−0.04	−6.86	6.99016119201667E−12	−0.09	−14.77	3.79201495454413E−49	−0.06	−9.63	6.2875489519433E−22	0.05	8.15	3.95905384262988E−16	−0.17	−27.68	4.36144115169259E−166	0.06	9.89	4.96332053264331E−23	−0.03	−4.45	8.45739956527601E−06	−0.02	−3.83	0.000130322	−0.06	−9.44	4.1396009251922E−21	−0.1	−16.39	4.76889150009255E−60	−0.01	−1.75	0.0800865	−0.07	−11.15	8.70266211704715E−29	−0.03	−5.46	4.84305035163188E−08
Assessment centre 11027	−0.11	−17.43	1.1450761962308E−67	0.02	2.51	0.0119534	−0.09	−13.79	4.30648522035559E−43	−0.13	−19.83	8.33540730973786E−87	0.09	14.95	2.70840913660827E−50	−0.14	−22.31	3.21960961668305E−109	0.05	8.1	5.92482536006891E−16	−0.04	−5.56	2.78135812781558E−08	−0.06	−9.56	1.22955048450482E−21	−0.09	−14.18	1.92035944299023E−45	−0.1	−15.99	2.90328771471513E−57	−0.03	−5.27	1.34789915772087E−07	−0.06	−8.76	2.04273298118663E−18	−0.01	−1.63	0.102943
adj. R2	0.22			0.76			0.76			0.33			0.74			0.36			0.33			0.45			0.33			0.34			0.19			0.29			0.28			0.14
df	24710			24710			24710			24710			24710			24710			24710			24710			24710			24710			24710			24710			24710			24710
Regressor of interest: BMI. Brain strucutrtes: Right hemisphere
	Mean Cortical Thickness			Surface Area (white)			Cortical gray matter			Cerebellum gray matter			Cortical white matter			Cerebellum white matter			Lateral ventricle			Thalamus			Hippocampus			Amygdala			Accumbens			Caudate			Putamen			Pallidum
Covariate	r	t-value	p-value	r	t-value	p-value	r	t-value	p-value	r	t-value	p-value	r	t-value	p-value	r	t-value	p-value	r	t-value	p-value	r	t-value	p-value	r	t-value	p-value	r	t-value	p-value	r	t-value	p-value	r	t-value	p-value	r	t-value	p-value	r	t-value	p-value
Intercept	0.98	877.74	0	0.97	657.21	0	0.97	626.61	0	0.89	311.17	0	0.95	503.8	0	0.85	256.12	0	0.34	56.8	0	0.93	396.45	0	0.91	339.63	0	0.85	248.45	0	0.75	178.47	0	0.87	278.07	0	0.89	300.77	0	0.86	269.51	0
BMI	−0.02	−3.48	0.000493267	−0.07	−10.25	1.33444978601594E−24	−0.08	−12.82	1.62881791703028E−37	−0.12	−18.6	1.09843536985804E−76	−0.02	−2.49	0.0127091	−0.03	−4.13	3.59337057932186E−05	0.02	3.54	0.000397305	−0.01	−0.89	0.371799	0	−0.7	0.482751	0.04	5.76	8.58373630836032E−09	0.03	3.95	7.95736270759639E−05	−0.02	−3.37	0.000741911	0.01	1.71	0.0873367	−0.05	−8.02	1.07547815230792E−15
BMI2	−0.04	−6.32	2.73081704306861E−10	0.01	1.58	0.115022	−0.02	−3.47	0.000530117	−0.01	−2.2	0.0280044	0.01	1.23	0.220455	−0.01	−1.86	0.0630262	0.02	2.78	0.00542067	−0.03	−5.05	4.48531161087918E−07	−0.01	−2.32	0.0203073	−0.02	−2.56	0.0106091	−0.02	−2.53	0.0114405	0	0.37	0.712906	−0.01	−1.97	0.0484457	0	−0.11	0.914655
Sex	−0.1	−15.3	1.41191418909316E−52	0.18	28.37	2.97974669790603E−174	0.08	13.29	3.75577272058461E−40	0.03	3.97	7.34141990504742E−05	0.14	22	2.86969257898673E−106	−0.05	−8.25	1.61111220581798E−16	0.02	2.56	0.0104408	0.04	6.01	1.90819096356938E−09	0	−0.22	0.824828	0.15	23.39	1.07983538747381E−119	0.13	19.89	2.38908064660046E−87	0	0.14	0.891581	0.16	25.68	1.46330791497104E−143	0.05	8.56	1.15682126355081E−17
Age	−0.29	−47.31	0	−0.12	−18.68	2.68733092745292E−77	−0.3	−50.19	0	−0.15	−23.19	1.13774929379376E−117	−0.1	−15.99	2.72048212152288E−57	−0.19	−30.35	1.25371658939824E−198	0.26	42.67	0	−0.25	−40.71	0	−0.24	−38.51	4.285064760E−315	−0.18	−28.7	3.17038423309727E−178	−0.2	−32.67	3.08354949303968E−229	0	−0.61	0.541832	−0.16	−26.13	1.76507427647344E−148	−0.01	−1.32	0.187057
Age2	−0.04	−6.32	2.73411697752848E−10	−0.07	−10.97	6.10282939775091E−28	−0.08	−11.95	7.89931987693658E−33	−0.03	−4.07	4.66590536923437E−05	−0.06	−10.16	3.34704833672445E−24	−0.02	−2.87	0.004078	0.06	9.24	2.57683121658137E−20	−0.01	−0.86	0.389003	−0.09	−13.8	3.74024107906868E−43	−0.06	−8.74	2.46310351889087E−18	−0.05	−8.2	2.48857434798548E−16	0.01	2.36	0.0185264	−0.01	−2.35	0.0188863	−0.02	−2.94	0.0032617
Age:Sex	−0.01	−2.34	0.0194856	−0.09	−13.51	2.04329761773667E−41	−0.1	−15.96	4.3570480763056E−57	−0.07	−10.69	1.28334636028421E−26	−0.11	−16.69	3.21976047242763E−62	−0.05	−8.31	9.82750157805703E−17	0.06	8.75	2.24933988126085E−18	−0.09	−13.64	3.37095095582782E−42	−0.07	−11.77	7.10434194286536E−32	−0.05	−8.34	7.66622149202027E−17	−0.04	−6.13	8.86918661173019E−10	−0.04	−6.9	5.36640231629595E−12	−0.07	−10.71	1.05603072300922E−26	−0.03	−4.53	5.94016372078048E−06
Age2:Sex	0.01	0.81	0.415673	0.02	2.96	0.00308728	0.02	3.3	0.000951784	0.01	1.97	0.048385	0.01	1.03	0.301523	0	−0.57	0.568013	0	−0.56	0.577114	0	0.72	0.471313	0.01	0.97	0.333686	0.02	2.8	0.0051586	0.02	2.92	0.00353801	−0.01	−0.85	0.397057	0.01	1.81	0.0707793	0	0.55	0.5853
Ethnicity	−0.03	−4.51	6.57803992760051E−06	−0.03	−4.15	3.36892357060705E−05	−0.06	−9	2.33143252901977E−19	−0.08	−12.22	3.02901460637369E−34	0.01	1.65	0.0992471	0.01	2.29	0.0218633	0	0.01	0.993638	0.01	1.29	0.196166	0.01	2.19	0.0282216	0.03	4.71	2.44614695165478E−06	−0.01	−1.88	0.0604597	0	−0.54	0.591926	0.03	3.99	6.5141142820763E−05	0.01	2.33	0.0196144
Alcohol	0	−0.5	0.614375	0.01	1.15	0.250332	0	0.54	0.587585	0.01	1.25	0.211119	0	0.65	0.515236	0.01	1.54	0.123861	0	0.07	0.94182	0.01	1.29	0.196077	0	0.33	0.741316	0	−0.5	0.618886	−0.01	−1.37	0.171553	0	0.43	0.670784	−0.01	−1.09	0.273858	0	−0.71	0.480222
Smoking	−0.04	−6.82	9.30711056566006E−12	0.01	2.17	0.0302597	−0.02	−3.61	0.000311763	−0.02	−3.01	0.00262513	0.01	0.9	0.369215	−0.02	−2.9	0.00369346	0.01	1.39	0.163227	0	−0.53	0.593976	−0.01	−1.34	0.179152	0.01	0.95	0.340501	0	0.13	0.898858	0	0.08	0.939668	0.01	2.18	0.0291262	0	−0.58	0.559112
Diabetic	−0.03	−4.15	3.40566055528628E−05	−0.02	−3.19	0.00141078	−0.04	−5.8	6.75589099051258E−09	−0.04	−6.08	1.18459153372815E−09	−0.02	−3.72	0.000202881	−0.04	−5.99	2.18428425402737E−09	0.03	4.2	2.71303123796931E−05	−0.03	−5.34	9.63503186397168E−08	−0.02	−3.68	0.000236387	−0.02	−3.77	0.000166753	−0.03	−4.04	5.27063176301332E−05	−0.01	−1.6	0.11057	−0.03	−5	5.91283983276941E−07	−0.02	−2.87	0.00411035
Hypercholesterolemia	0	−0.11	0.914562	0	0.5	0.615243	0	0.62	0.538119	−0.01	−1.92	0.0548138	0	0.29	0.774647	−0.02	−3.17	0.001523	0.01	1.14	0.255557	0	−0.62	0.534331	0	−0.18	0.853784	0	0.35	0.729206	0	−0.21	0.830928	−0.01	−1.1	0.272721	0	0.02	0.98623	0	−0.45	0.651151
Hypertension	−0.02	−3.35	0.000816728	−0.03	−5.18	2.26116273464395E−07	−0.05	−8.39	4.93836322790535E−17	0.02	2.57	0.0100714	−0.02	−3.29	0.00101768	0.02	3.08	0.00209203	0.02	3.27	0.00107876	−0.01	−2.3	0.0216729	−0.01	−1.65	0.0984426	0	0.2	0.838617	−0.03	−4.3	1.68104662797659E−05	0.02	3.57	0.000358976	0.02	3.86	0.000114227	0.02	3.66	0.000253013
ICV	0.06	8.69	3.92899195109351E−18	0.8	209.82	0	0.79	200.97	0	0.41	71.45	0	0.79	202.13	0	0.46	80.57	0	0.38	64.67	0	0.57	109.3	0	0.41	71.03	0	0.36	59.97	0	0.18	28.76	5.48853331529327E−179	0.48	85.12	0	0.33	55.13	0	0.45	79.42	0
Euler number	0.05	7.39	1.51751146419268E−13	−0.15	−24.53	2.60365233940858E−131	−0.16	−25.17	4.30892679720985E−138	0.03	4.43	9.46477936799023E−06	0.17	27.75	6.02432641818463E−167	0.05	7.19	6.67438201619322E−13	−0.07	−10.26	1.14083075636588E−24	−0.03	−5.46	4.86015676303543E−08	0.02	3.62	0.000295107	0	−0.15	0.883322	0.01	2.07	0.0388513	−0.07	−11.33	1.09838668233913E−29	0.01	1.75	0.0793986	0.02	3.75	0.000180722
Assessment centre 11026	−0.06	−8.86	8.8738713638286E−19	−0.06	−10.08	7.16175703423743E−24	−0.1	−16.18	1.49724752093185E−58	−0.1	−16.39	4.50325125190576E−60	0.04	6.3	2.9672778185956E−10	−0.18	−28.93	5.4630509722801E−181	0.06	9.47	3.16588523102845E−21	−0.07	−10.71	1.02249179727625E−26	−0.05	−7.53	5.31033639299175E−14	−0.08	−13.38	1.13188530157839E−40	−0.07	−10.86	2.01066968273466E−27	0	−0.58	0.560549	−0.07	−11.66	2.49200343421385E−31	−0.04	−6.71	1.93055077067736E−11
Assessment centre 11027	−0.09	−14.31	2.86666933786611E−46	0.01	0.98	0.32902	−0.08	−12.06	2.18857239437405E−33	−0.16	−25.91	4.31385973515449E−146	0.1	15.72	2.12496301037319E−55	−0.12	−19.44	1.55347342843803E−83	0.05	7.63	2.50493937337439E−14	−0.08	−12.68	1.03082497999806E−36	−0.05	−8.59	9.24599198524666E−18	−0.1	−16.17	1.63103775271647E−58	−0.06	−9.01	2.23634580741914E−19	−0.01	−1.86	0.063604	−0.06	−10.1	5.90325468756084E−24	−0.04	−6.45	1.10830174075111E−10
adj. R2	0.21			0.77			0.76			0.34			0.75			0.37			0.33			0.52			0.36			0.34			0.21			0.32			0.32			0.31
df	24710			24710			24710			24710			24710			24710			24710			24710			24710			24710			24710			24710			24710			24710
Regressor of interest: WHR. Brain strucutrtes: Left hemisphere
	Mean Cortical Thickness			Surface Area (white)			Cortical gray matter			Cerebellum gray matter			Cortical white matter			Cerebellum white matter			Lateral ventricle			Thalamus			Hippocampus			Amygdala			Accumbens			Caudate			Putamen			Pallidum
Covariate	r	t-value	p-value	r	t-value	p-value	r	t-value	p-value	r	t-value	p-value	r	t-value	p-value	r	t-value	p-value	r	t-value	p-value	r	t-value	p-value	r	t-value	p-value	r	t-value	p-value	r	t-value	p-value	r	t-value	p-value	r	t-value	p-value	r	t-value	p-value
Intercept	0.98	855.11	0	0.97	634.57	0	0.97	604.73	0	0.89	304.32	0	0.95	489.29	0	0.84	246.02	0	0.34	56.96	0	0.88	289.44	0	0.9	316.67	0	0.83	236.96	0	0.69	151.76	0	0.86	265.11	0	0.86	265.3	0	0.73	167.28	0
WHR	−0.05	−8.45	2.99237053006225E−17	−0.03	−4.03	5.51386942751228E−05	−0.06	−9.6	9.04224155532599E−22	−0.14	−21.78	3.6652337477486E−104	0	0.35	0.723002	−0.04	−6.35	2.23531697184366E−10	0.05	8.01	1.20523731341697E−15	−0.01	−2.25	0.0242248	−0.04	−6.45	1.16894862758561E−10	0.01	0.81	0.419964	0.04	6.15	7.79702288575834E−10	−0.02	−3.15	0.00162697	0.03	3.99	6.59668318001558E−05	−0.02	−3.03	0.00248875
WHR2	−0.03	−5.5	3.74601282003998E−08	−0.01	−1.95	0.0513922	−0.04	−6.24	4.31929880003138E−10	−0.04	−6.99	2.87554877559596E−12	0.01	1.82	0.0688984	−0.03	−4.52	6.23838087896975E−06	0.02	3.55	0.000385136	0.01	1.04	0.300585	−0.02	−2.96	0.00305371	−0.02	−3.91	9.34144794563397E−05	0	−0.7	0.481004	−0.01	−1.6	0.108941	−0.01	−1.57	0.115633	−0.01	−1.36	0.173328
Sex	−0.05	−8.38	5.69510307193256E−17	0.15	23.35	2.67109201120751E−119	0.09	14.68	1.40793504041606E−48	0.08	12.65	1.40925093306892E−36	0.1	16.1	5.09447768005334E−58	0	−0.76	0.445858	−0.02	−3.34	0.000834454	0.06	9.46	3.30165924711477E−21	0.04	6.57	5.21532394757424E−11	0.11	18	5.43301304895784E−72	0.06	9.68	4.11753460679457E−22	0	0.36	0.721448	0.08	12.64	1.61585973048469E−36	0.04	6.87	6.44748570475668E−12
Age	−0.29	−48.2	0	−0.12	−19.35	8.62933656509841E−83	−0.3	−50.32	0	−0.13	−20.99	5.74833622614099E−97	−0.1	−15.73	1.70345145727377E−55	−0.18	−27.95	2.83656659614968E−169	0.25	41.21	0	−0.23	−37.1	2.64162598048393E−293	−0.24	−39.27	0	−0.22	−35.8	9.74404594730614E−274	−0.2	−32.85	1.11990332368061E−231	−0.01	−1.66	0.0961091	−0.15	−23.9	7.54721995439813E−125	0.07	11.14	9.79602144718179E−29
Age2	−0.03	−5.09	3.54170732323315E−07	−0.07	−11.05	2.43205880838798E−28	−0.07	−11.01	4.1289629078125E−28	−0.02	−3.41	0.000659057	−0.07	−10.67	1.67396565403643E−26	−0.02	−2.92	0.00352298	0.05	8.65	5.26689879772105E−18	0	−0.01	0.991392	−0.08	−12.58	3.72805269371843E−36	−0.06	−9.79	1.41581971513943E−22	−0.05	−7.59	3.38352307576092E−14	0.02	2.78	0.00548325	−0.01	−1.36	0.174067	0.01	2.01	0.0443067
Age:Sex	−0.01	−1.42	0.156359	−0.08	−12.75	4.06194162267222E−37	−0.09	−14.53	1.30276733249798E−47	−0.06	−9.17	4.85952211003502E−20	−0.11	−16.65	6.73057696063462E−62	−0.06	−8.76	2.15088892566936E−18	0.05	7.99	1.35717134320535E−15	−0.06	−9.36	8.96012601304854E−21	−0.06	−9.66	4.8110944218061E−22	−0.05	−8.59	9.16525352761364E−18	−0.05	−7.3	2.93798781938329E−13	−0.05	−7.73	1.12931709379738E−14	−0.06	−8.83	1.12398774333957E−18	−0.03	−4.61	3.99340193178194E−06
Age2:Sex	0	0.5	0.618656	0.02	2.57	0.0103193	0.02	2.69	0.00724726	0.01	0.99	0.322336	0.01	1.07	0.284028	0	−0.41	0.682273	0	0.07	0.942804	0	−0.29	0.774519	0.01	0.94	0.346243	0.02	2.72	0.00659114	0.02	3.33	0.000878419	0	0.08	0.938764	0.01	1.01	0.312992	−0.01	−0.8	0.426328
Ethnicity	−0.02	−3.84	0.000125072	−0.03	−4.73	2.21881714378376E−06	−0.06	−8.95	3.69196608237145E−19	−0.08	−12.07	1.81932344983641E−33	0.01	1.1	0.272633	0.01	1.19	0.234003	0	0	0.996236	0.01	1.98	0.047769	0.01	2.14	0.032114	0.03	4.68	2.89422650358276E−06	−0.01	−1.87	0.0618689	0	−0.43	0.670297	0.02	2.65	0.00799794	0.02	3.38	0.00072262
Alcohol	0	−0.14	0.889237	0	0.76	0.44915	0	0.7	0.481884	0.01	1.79	0.0731631	0	0.18	0.860626	0.01	1.03	0.30391	0	−0.73	0.463051	0.01	2.09	0.0367981	0	0.33	0.737937	0	−0.27	0.784972	−0.01	−1.26	0.207243	0	0.39	0.696008	−0.01	−2.31	0.0208022	−0.01	−1.74	0.0817352
Smoking	−0.04	−6.48	9.54448592978929E−11	0.01	1.91	0.0561733	−0.02	−3.64	0.000271131	−0.01	−2.25	0.0247095	0	0.56	0.576033	−0.02	−2.44	0.01482	0	0.36	0.721597	0.01	0.84	0.401825	−0.02	−2.67	0.00762611	−0.02	−2.52	0.0118645	0.02	3.25	0.00114137	0	−0.63	0.526892	0.01	0.83	0.408364	0	0.03	0.97659
Diabetic	−0.02	−3.54	0.000405231	−0.02	−3.65	0.000264089	−0.04	−5.62	1.89350732688099E−08	−0.04	−6.64	3.28481061205235E−11	−0.03	−4	6.42077982543378E−05	−0.04	−5.73	1.01850491813428E−08	0.03	4.13	3.58518802936341E−05	−0.03	−3.94	8.32150697227546E−05	−0.02	−3.41	0.000661343	−0.02	−3.44	0.000588178	−0.01	−1.75	0.0797897	−0.01	−1.5	0.132728	−0.02	−3.39	0.000690245	−0.01	−2.18	0.0296351
Hypercholesterolemia	0.01	0.79	0.429574	0	0.03	0.974879	0.01	0.91	0.360683	−0.01	−1.64	0.101867	0	0.15	0.877675	−0.02	−2.59	0.00956083	0	0.13	0.893422	0	−0.07	0.946341	0.01	1.42	0.155434	0.01	1.43	0.154024	0	0.66	0.512265	−0.01	−1.26	0.208699	0	0.55	0.582027	0	−0.38	0.705929
Hypertension	−0.02	−3.67	0.000247184	−0.04	−7.03	2.17070033711939E−12	−0.07	−10.28	9.3938157511102E−25	0	0.5	0.61803	−0.03	−4.21	2.54108982028603E−05	0.02	2.79	0.0052006	0.02	2.59	0.00967133	−0.01	−1.64	0.10053	−0.01	−1.63	0.103386	0.01	2.05	0.0403054	−0.01	−2.15	0.0312991	0.02	2.83	0.00472447	0.03	4	6.2359434940998E−05	0.02	2.96	0.00310981
ICV	0.06	8.79	1.56684345943678E−18	0.8	206.41	0	0.78	197.2	0	0.41	71.45	0	0.79	200.03	0	0.45	78.94	0	0.39	65.81	0	0.51	93.03	0	0.36	60.67	0	0.34	56.4	0	0.11	17.05	8.3394966422838E−65	0.45	78.78	0	0.34	55.94	0	0.28	46.6	0
Euler number	0.05	7.49	7.19504308862678E−14	−0.13	−20.65	6.61444388543136E−94	−0.14	−22.93	4.11630916299133E−115	0.02	3.84	0.000124713	0.18	28.43	4.99378937024437E−175	0.03	4.94	7.9580920771297E−07	−0.07	−10.79	4.45569986391743E−27	0.01	1.43	0.151602	0.03	5.02	5.30980895826196E−07	0.03	5.09	3.55613213434221E−07	0.05	7.62	2.72535999094291E−14	−0.07	−10.52	8.21927906688427E−26	0	0.54	0.590351	−0.01	−2.31	0.0211082
Assessment centre 11026	−0.06	−9.27	2.0956907011411E−20	−0.04	−6.43	1.32159724168264E−10	−0.09	−14	2.15936041466323E−44	−0.05	−8.08	6.55577103794037E−16	0.05	8.13	4.53442360495296E−16	−0.17	−27.29	1.40674934492016E−161	0.06	9.38	7.38457057857228E−21	−0.03	−4.4	1.11142238012544E−05	−0.02	−3.42	0.000627314	−0.06	−9.5	2.31024949543676E−21	−0.11	−16.89	1.19380013113828E−63	−0.01	−1.47	0.142388	−0.07	−11.45	2.76495864505894E−30	−0.03	−5.22	1.82130136121932E−07
Assessment centre 11027	−0.1	−15.79	6.38501142347945E−56	0.02	2.86	0.00418259	−0.08	−12.23	2.66519398077186E−34	−0.1	−16.33	1.19103081036885E−59	0.09	14.58	6.14611770755021E−48	−0.13	−20.91	2.75147798012405E−96	0.04	6.68	2.4740427327535E−11	−0.03	−5.06	4.18422936374715E−07	−0.05	−8.35	7.1486113896152E−17	−0.09	−13.94	5.02940562687837E−44	−0.1	−16.31	1.65283793251644E−59	−0.03	−4.79	1.71105554342892E−06	−0.06	−9.09	1.10783211941609E−19	−0.01	−1.19	0.232353
adj. R2	0.22			0.76			0.76			0.33			0.74			0.37			0.33			0.45			0.33			0.34			0.18			0.29			0.28			0.14
df	24710			24710			24710			24710			24710			24710			24710			24710			24710			24710			24710			24710			24710			24710
Regressor of interest: WHR. Brain strucutrtes: Right hemisphere
	Mean Cortical Thickness			Surface Area (white)			Cortical gray matter			Cerebellum gray matter			Cortical white matter			Cerebellum white matter			Lateral ventricle			Thalamus			Hippocampus			Amygdala			Accumbens			Caudate			Putamen			Pallidum
Covariate	r	t-value	p-value	r	t-value	p-value	r	t-value	p-value	r	t-value	p-value	r	t-value	p-value	r	t-value	p-value	r	t-value	p-value	r	t-value	p-value	r	t-value	p-value	r	t-value	p-value	r	t-value	p-value	r	t-value	p-value	r	t-value	p-value	r	t-value	p-value
Intercept	0.98	855.74	0	0.97	640.42	0	0.97	609.82	0	0.89	301	0	0.95	492.1	0	0.85	248.58	0	0.34	57.05	0	0.93	385.98	0	0.9	330.48	0	0.84	242.12	0	0.74	173.58	0	0.87	271.46	0	0.88	293.37	0	0.86	262.14	0
WHR	−0.04	−6.94	4.07889862860055E−12	−0.03	−4.08	4.45502900385107E−05	−0.06	−9.09	1.09770548410645E−19	−0.13	−19.87	3.45431832336949E−87	0	0.13	0.89928	−0.05	−8.48	2.31903977761241E−17	0.05	7.14	9.71551861749673E−13	−0.02	−3.62	0.000293833	−0.03	−5.5	3.7300250098466E−08	0.01	0.94	0.348136	−0.01	−0.8	0.421782	−0.01	−1.05	0.293357	0	−0.28	0.782811	−0.04	−6.06	1.41884406591448E−09
WHR2	−0.03	−5.36	8.25644729435951E−08	−0.01	−2.24	0.0250867	−0.04	−6.7	2.08508745517894E−11	−0.05	−7.18	7.29211379993626E−13	0.01	1.59	0.111971	−0.02	−2.55	0.0107573	0.02	2.91	0.00361362	−0.01	−2.2	0.0281522	−0.02	−3.09	0.00197926	−0.02	−3.29	0.000995819	0	−0.66	0.507597	−0.01	−1.24	0.216502	−0.02	−2.55	0.0108557	−0.01	−1.09	0.277465
Sex	−0.05	−8.04	9.26826619768582E−16	0.15	24.56	1.24861814038014E−131	0.1	15.53	4.01326135052992E−54	0.09	13.77	5.48557872724667E−43	0.11	17.58	9.24421141056922E−69	−0.01	−1.86	0.0632618	−0.01	−2.13	0.0333181	0.05	7.48	7.79816736277125E−14	0.02	3.22	0.00126778	0.12	19.14	4.9054649308496E−81	0.11	17.23	3.77832110833755E−66	0	0.43	0.668898	0.13	21.39	1.31445889882235E−100	0.06	9.98	2.11491027328384E−23
Age	−0.29	−46.8	0	−0.11	−17.99	7.33551225804747E−72	−0.3	−49.12	0	−0.13	−21.38	1.64986120917996E−100	−0.1	−15.78	7.89742634951468E−56	−0.19	−29.76	3.29213213388797E−191	0.26	42.16	0	−0.25	−40.36	0	−0.24	−38.3	8.742257332840E−312	−0.18	−29.2	2.5491694113017E−184	−0.2	−32.79	7.37495609906954E−231	0	−0.44	0.662877	−0.16	−26.3	2.44011669751621E−150	0	−0.55	0.579047
Age2	−0.04	−6.15	7.81714503703186E−10	−0.07	−10.76	6.21758119182186E−27	−0.07	−11.61	4.27199941684509E−31	−0.02	−3.66	0.000250137	−0.06	−10.13	4.41810699944889E−24	−0.02	−2.77	0.0056437	0.06	9.14	6.64667159824026E−20	0	−0.77	0.440314	−0.09	−13.76	6.16000378431632E−43	−0.06	−8.81	1.34482181458479E−18	−0.05	−8.25	1.68727039490323E−16	0.02	2.43	0.0153075	−0.01	−2.35	0.0189201	−0.02	−2.78	0.00549075
Age:Sex	−0.01	−1.95	0.0510724	−0.08	−13.06	7.02844452002417E−39	−0.1	−15.21	5.46564597661948E−52	−0.06	−9.86	6.53103609366243E−23	−0.11	−16.71	2.45618369112009E−62	−0.05	−8.07	7.45617739196209E−16	0.05	8.49	2.1118618103561E−17	−0.09	−13.49	2.45959427857683E−41	−0.07	−11.51	1.3572228423851E−30	−0.05	−8.16	3.64577227366811E−16	−0.04	−6.16	7.37140705831803E−10	−0.04	−6.71	1.98504600800642E−11	−0.07	−10.51	8.42071807574433E−26	−0.03	−4.31	1.60969396917529E−05
Age2:Sex	0	0.56	0.573135	0.02	2.89	0.00388138	0.02	3.04	0.00235487	0.01	1.58	0.114131	0.01	1.06	0.28874	0	−0.75	0.456116	0	−0.38	0.700457	0	0.56	0.57306	0.01	0.83	0.406312	0.02	2.76	0.00586488	0.02	2.87	0.00417249	−0.01	−0.87	0.383909	0.01	1.76	0.0791911	0	0.44	0.663336
Ethnicity	−0.03	−4.57	4.990656803597E−06	−0.03	−4.18	2.88769340237376E−05	−0.06	−9.09	1.09419862969471E−19	−0.08	−12.35	6.00815713650733E−35	0.01	1.68	0.0924706	0.01	2.26	0.0239254	0	0.04	0.965051	0.01	1.29	0.195556	0.01	2.14	0.0322514	0.03	4.64	3.54382970937344E−06	−0.01	−1.88	0.0603724	0	−0.56	0.575057	0.03	3.95	7.98616801075008E−05	0.01	2.33	0.0199401
Alcohol	0	−0.29	0.774042	0.01	1.22	0.221564	0	0.78	0.43258	0.01	1.52	0.128361	0	0.66	0.506215	0.01	1.63	0.102227	0	−0.04	0.966459	0.01	1.46	0.14311	0	0.38	0.701686	0	−0.53	0.594187	−0.01	−1.35	0.178152	0	0.45	0.652752	−0.01	−1.08	0.280303	0	−0.59	0.551855
Smoking	−0.04	−6.51	7.83413705667708E−11	0.01	2.32	0.0205752	−0.02	−3.22	0.00129784	−0.01	−2.23	0.0259459	0.01	0.89	0.375017	−0.02	−2.57	0.010249	0.01	1.1	0.270816	0	−0.36	0.721245	−0.01	−1.12	0.263092	0.01	0.93	0.353789	0	0.17	0.864133	0	0.12	0.907379	0.01	2.2	0.0276235	0	−0.34	0.730357
Diabetic	−0.02	−3.73	0.000192855	−0.02	−3.36	0.000776314	−0.04	−5.65	1.65331099481704E−08	−0.04	−5.57	2.59003941108503E−08	−0.02	−3.92	9.00898455438791E−05	−0.04	−5.59	2.2787177415879E−08	0.02	3.85	0.000120374	−0.03	−5.11	3.17845786193713E−07	−0.02	−3.25	0.00113669	−0.02	−3.37	0.000748867	−0.02	−3.77	0.000161861	−0.01	−1.65	0.0994557	−0.03	−4.78	1.77799748988104E−06	−0.02	−2.88	0.003967
Hypercholesterolemia	0	0.34	0.730149	0	0.29	0.774975	0	0.74	0.45744	−0.01	−1.51	0.130447	0	0.13	0.896736	−0.02	−2.83	0.00468816	0.01	0.81	0.420345	0	−0.31	0.760076	0	0.17	0.868573	0	0.63	0.526514	0	0.06	0.951213	−0.01	−1.17	0.240901	0	0.18	0.855188	0	−0.45	0.655404
Hypertension	−0.02	−3.17	0.00152124	−0.04	−6.5	8.11909668125075E−11	−0.06	−9.6	8.78541311437144E−22	0.01	1.67	0.0955336	−0.02	−3.8	0.000144952	0.02	3.36	0.000770685	0.02	3.1	0.00195687	−0.01	−2.08	0.0371695	−0.01	−1.13	0.259372	0.01	1.18	0.238433	−0.02	−3.57	0.000360457	0.02	3.16	0.00159759	0.03	4.27	1.95166723264568E−05	0.02	2.97	0.00300068
ICV	0.05	8.33	8.50050745211599E−17	0.8	209.29	0	0.79	200.37	0	0.41	70.87	0	0.79	201.96	0	0.45	80.14	0	0.38	64.99	0	0.57	108.93	0	0.41	70.61	0	0.35	59.63	0	0.18	28.5	8.41763105105995E−176	0.48	85.04	0	0.33	54.93	0	0.45	79.2	0
Euler number	0.05	7.32	2.63340247521386E−13	−0.15	−23.96	2.04773786153142E−125	−0.16	−24.68	6.69777674293897E−133	0.03	4.8	1.62201985238379E−06	0.18	28.03	3.32084505060554E−170	0.04	7.06	1.759728895159E−12	−0.06	−10.17	2.87684284913922E−24	−0.04	−5.56	2.7530550729892E−08	0.02	3.35	0.000798152	0	−0.59	0.551932	0.01	1.71	0.0867446	−0.07	−11.15	8.62684526639766E−29	0.01	1.59	0.112443	0.03	4.07	4.80675888105406E−05
Assessment centre 11026	−0.05	−8.47	2.49195616177295E−17	−0.06	−9.63	6.63120799255656E−22	−0.1	−15.44	1.49315676978507E−53	−0.09	−14.98	1.54045733143417E−50	0.04	6.31	2.8245429838583E−10	−0.18	−28.39	1.72719291905997E−174	0.06	9.03	1.8540719315913E−19	−0.07	−10.57	4.6773496422031E−26	−0.05	−7.2	6.30067703136923E−13	−0.09	−13.46	3.64004219969655E−41	−0.07	−10.89	1.49142331098925E−27	0	−0.45	0.651424	−0.07	−11.64	2.97385107746736E−31	−0.04	−6.25	4.06259915109839E−10
Assessment centre 11027	−0.08	−12.92	4.35633733637423E−38	0.01	1.38	0.168431	−0.07	−10.59	3.58819772975057E−26	−0.14	−22.61	4.49850347703686E−112	0.1	15.38	3.70385462581074E−53	−0.11	−17.8	2.10789962706165E−70	0.04	6.35	2.25021832846704E−10	−0.08	−11.83	3.52716602666537E−32	−0.05	−7.51	6.19112904841763E−14	−0.1	−15.91	1.11609187059584E−56	−0.05	−8.6	8.48447478864369E−18	−0.01	−1.74	0.0819759	−0.06	−9.84	8.34688055800272E−23	−0.04	−5.52	3.44626871869312E−08
adj. R2	0.21			0.77			0.76			0.35			0.75			0.37			0.33			0.52			0.36			0.34			0.21			0.32			0.32			0.31
df	24710			24710			24710			24710			24710			24710			24710			24710			24710			24710			24710			24710			24710			24710
Regressor of interest: Waist circumference. Brain strucutrtes: Left hemisphere
	Mean Cortical Thickness			Surface Area (white)			Cortical gray matter			Cerebellum gray matter			Cortical white matter			Cerebellum white matter			Lateral ventricle			Thalamus			Hippocampus			Amygdala			Accumbens			Caudate			Putamen			Pallidum
Covariate	r	t-value	p-value	r	t-value	p-value	r	t-value	p-value	r	t-value	p-value	r	t-value	p-value	r	t-value	p-value	r	t-value	p-value	r	t-value	p-value	r	t-value	p-value	r	t-value	p-value	r	t-value	p-value	r	t-value	p-value	r	t-value	p-value	r	t-value	p-value
Intercept	0.98	866.51	0	0.97	642.4	0	0.97	613.23	0	0.89	309.77	0	0.95	494.92	0	0.85	250.17	0	0.34	56.38	0	0.88	293.84	0	0.9	321.27	0	0.84	240.57	0	0.7	155.3	0	0.86	268.28	0	0.86	268.56	0	0.73	169.05	0
Waist circumference	−0.04	−6.6	4.15383564262592E−11	−0.05	−7.29	3.08914602912482E−13	−0.07	−11.2	4.74221801443978E−29	−0.15	−23.67	1.57670269479143E−122	0	−0.53	0.593599	−0.01	−2.15	0.0319139	0.03	4.37	1.27530916700606E−05	0.01	1.85	0.063674	−0.02	−3.47	0.000514133	0.03	4.55	5.49189917995811E−06	0.09	14.82	1.76667447951066E−49	−0.03	−4.96	6.98238419405366E−07	0.03	5.29	1.21921109015998E−07	−0.04	−6.24	4.42541375747076E−10
Waist circumference2	−0.05	−7.7	1.37262446902139E−14	−0.01	−2.05	0.0404029	−0.05	−7.47	8.39482967878141E−14	−0.04	−6.57	5.23885851769696E−11	0	0.62	0.532776	−0.04	−6.39	1.63707039952131E−10	0.02	3.15	0.00165335	−0.02	−2.5	0.0123513	−0.02	−3.16	0.00156593	−0.02	−3.88	0.000102706	−0.01	−1.57	0.115416	−0.01	−1.63	0.103592	−0.01	−1.94	0.0518766	−0.01	−1.22	0.223046
Sex	−0.08	−13.35	1.61720479663208E−40	0.17	26.38	3.20824851137244E−151	0.09	13.82	2.98604274611731E−43	0.05	8.3	1.13504979854568E−16	0.12	18.7	1.82746622012827E−77	−0.03	−4.92	8.80490483247057E−07	0	0.18	0.857491	0.05	8.17	3.17613471220415E−16	0.03	4.16	3.23804306691404E−05	0.12	18.8	2.90156394134608E−78	0.06	9.22	3.2701119514347E−20	0	0.06	0.949486	0.09	14.75	5.35014826542647E−49	0.05	8.06	7.75430649771226E−16
Age	−0.3	−48.94	0	−0.12	−19.69	1.11843929547991E−85	−0.31	−51.16	0	−0.14	−22.44	2.05794277868432E−110	−0.1	−15.82	4.47950319279519E−56	−0.18	−28.46	2.28850691693354E−175	0.26	41.65	0	−0.23	−37.48	3.98512931619714E−299	−0.24	−39.68	0	−0.22	−35.77	3.40518333961281E−273	−0.2	−32.57	6.88477231413402E−228	−0.01	−1.89	0.0582818	−0.15	−23.7	8.87782979089693E−123	0.07	10.93	9.48608055481223E−28
Age2	−0.03	−5.29	1.25868484474615E−07	−0.07	−11.2	4.61549910359561E−29	−0.07	−11.29	1.80872216543218E−29	−0.02	−3.86	0.000113793	−0.07	−10.66	1.80460981313012E−26	−0.02	−3.02	0.0025057	0.06	8.75	2.29405816499343E−18	0	0	0.996492	−0.08	−12.66	1.34603391645356E−36	−0.06	−9.77	1.6712314269018E−22	−0.05	−7.4	1.42319565625583E−13	0.02	2.68	0.0073967	−0.01	−1.3	0.191959	0.01	1.9	0.057882
Age:Sex	−0.01	−1.72	0.0859128	−0.08	−12.96	2.85786742589664E−38	−0.09	−14.99	1.46894096110482E−50	−0.06	−9.76	1.89734771729158E−22	−0.1	−16.57	2.58678683629858E−61	−0.06	−9	2.33628169937303E−19	0.05	8.25	1.70744147720623E−16	−0.06	−9.21	3.43928288639738E−20	−0.06	−9.87	6.29403115473716E−23	−0.06	−8.83	1.08297329020025E−18	−0.05	−7.29	3.13856879896609E−13	−0.05	−7.88	3.45707368066175E−15	−0.06	−8.92	4.82172006312653E−19	−0.03	−4.75	2.03765181062689E−06
Age2:Sex	0	0.62	0.537712	0.02	2.6	0.00921448	0.02	2.81	0.00496147	0.01	1.23	0.218372	0.01	1.05	0.292251	0	−0.31	0.758623	0	−0.04	0.969092	0	−0.26	0.797092	0.01	1.03	0.302559	0.02	2.75	0.0059874	0.02	3.32	0.000903142	0	0.11	0.913274	0.01	0.99	0.323988	0	−0.77	0.440105
Ethnicity	−0.03	−4.04	5.30461302619902E−05	−0.03	−4.89	9.94413219791152E−07	−0.06	−9.24	2.68286933345221E−20	−0.08	−12.58	3.53353803099259E−36	0.01	1.06	0.290689	0.01	1.09	0.277178	0	0.09	0.930437	0.01	1.92	0.0542422	0.01	2.06	0.039313	0.03	4.77	1.89267633805602E−06	−0.01	−1.59	0.111254	0	−0.53	0.594544	0.02	2.75	0.00603548	0.02	3.25	0.00113837
Alcohol	0	−0.33	0.743862	0	0.68	0.499466	0	0.5	0.61705	0.01	1.55	0.120229	0	0.17	0.867192	0.01	0.89	0.371033	0	−0.67	0.504896	0.01	2.02	0.0431987	0	0.26	0.791138	0	−0.3	0.760658	−0.01	−1.2	0.228978	0	0.33	0.739625	−0.01	−2.32	0.0205858	−0.01	−1.8	0.0717991
Smoking	−0.04	−6.75	1.4657627787503E−11	0.01	1.84	0.0662478	−0.02	−3.91	9.24056610477026E−05	−0.02	−2.82	0.00474426	0	0.58	0.561353	−0.02	−2.68	0.00743102	0	0.62	0.536304	0	0.72	0.470534	−0.02	−2.88	0.00394369	−0.02	−2.56	0.0105942	0.02	3.32	0.000894468	0	−0.7	0.48332	0.01	0.91	0.363535	0	−0.02	0.986313
Diabetic	−0.02	−3.65	0.000263208	−0.02	−3.49	0.00049244	−0.04	−5.58	2.36476085804182E−08	−0.04	−6.68	2.50453046581321E−11	−0.02	−3.88	0.000104909	−0.04	−5.98	2.27972363851318E−09	0.03	4.42	9.91152180938984E−06	−0.03	−4.04	5.27858007420541E−05	−0.02	−3.62	0.000293009	−0.02	−3.71	0.000204841	−0.01	−2.25	0.0247341	−0.01	−1.42	0.155629	−0.02	−3.48	0.000510717	−0.01	−2.01	0.0442332
Hypercholesterolemia	0	0.47	0.636577	0	0.06	0.950682	0	0.71	0.478611	−0.01	−1.99	0.0469153	0	0.22	0.826886	−0.02	−2.95	0.00319967	0	0.44	0.657295	0	−0.27	0.789707	0.01	1.16	0.245349	0.01	1.21	0.226172	0	0.38	0.702683	−0.01	−1.26	0.206398	0	0.51	0.608058	0	−0.32	0.748022
Hypertension	−0.02	−3.37	0.000759982	−0.04	−6.25	4.20869772825244E−10	−0.06	−9.38	6.84951562519639E−21	0.01	1.9	0.0571557	−0.03	−4.04	5.41697244324911E−05	0.02	2.55	0.0106969	0.02	2.73	0.0062933	−0.01	−2.05	0.0408575	−0.01	−1.73	0.0831797	0.01	1.46	0.143417	−0.02	−3.76	0.000168943	0.02	3.27	0.00108526	0.02	3.62	0.000291452	0.02	3.61	0.000312501
ICV	0.06	9.12	8.25207638143657E−20	0.8	206.97	0	0.78	198.04	0	0.42	72.41	0	0.79	200.3	0	0.45	79.37	0	0.38	65.46	0	0.51	93.34	0	0.36	61.05	0	0.34	56.61	0	0.11	17.19	7.80170912950544E−66	0.45	78.99	0	0.34	55.94	0	0.28	46.71	0
Euler number	0.05	7.14	9.65160000117952E−13	−0.13	−21.1	6.07358411283667E−98	−0.15	−23.56	2.21181904154155E−121	0.02	2.74	0.00608903	0.18	28.27	4.60292523237413E−173	0.03	4.92	8.51585581803251E−07	−0.07	−10.74	7.37213617172133E−27	0.01	1.63	0.103075	0.03	4.98	6.48863600545806E−07	0.03	5.38	7.63907842647634E−08	0.05	8.61	7.65736919246053E−18	−0.07	−10.81	3.6438928799836E−27	0	0.75	0.450876	−0.02	−2.74	0.00619794
Assessment centre 11026	−0.06	−9.55	1.44346858200617E−21	−0.04	−6.68	2.46879681722205E−11	−0.09	−14.45	4.14966805799479E−47	−0.06	−9.41	5.21706549121848E−21	0.05	8.15	3.70359615286209E−16	−0.17	−27.45	1.9408001253937E−163	0.06	9.79	1.34820493480097E−22	−0.03	−4.36	1.30837243417755E−05	−0.02	−3.73	0.000194229	−0.06	−9.3	1.55102307980034E−20	−0.1	−16.39	4.71850139283747E−60	−0.01	−1.65	0.0988307	−0.07	−11.11	1.31981058476575E−28	−0.03	−5.43	5.75849314807564E−08
Assessment centre 11027	−0.1	−16.24	5.50955631520157E−59	0.02	3.37	0.000745823	−0.08	−12.11	1.13644506108563E−33	−0.1	−16.25	4.28574149278417E−59	0.09	14.74	5.36454735096764E−49	−0.14	−21.72	1.19856871294049E−103	0.05	7.36	1.90060481595721E−13	−0.04	−5.79	7.1292401738105E−09	−0.06	−8.91	5.21209714471252E−19	−0.09	−14.62	3.53873599864389E−48	−0.11	−17.81	1.60813425410215E−70	−0.03	−4.52	6.17837029506746E−06	−0.06	−9.31	1.42057613991057E−20	0	−0.69	0.492372
adj. R2	0.22			0.76			0.76			0.34			0.74			0.37			0.33			0.45			0.33			0.34			0.19			0.29			0.28			0.14
df	24710			24710			24710			24710			24710			24710			24710			24710			24710			24710			24710			24710			24710			24710
Regressor of interest: Waist circumference. Brain strucutrtes: Right hemisphere
	Mean Cortical Thickness			Surface Area (white)			Cortical gray matter			Cerebellum gray matter			Cortical white matter			Cerebellum white matter			Lateral ventricle			Thalamus			Hippocampus			Amygdala			Accumbens			Caudate			Putamen			Pallidum
Covariate	r	t-value	p-value	r	t-value	p-value	r	t-value	p-value	r	t-value	p-value	r	t-value	p-value	r	t-value	p-value	r	t-value	p-value	r	t-value	p-value	r	t-value	p-value	r	t-value	p-value	r	t-value	p-value	r	t-value	p-value	r	t-value	p-value	r	t-value	p-value
Intercept	0.98	867.06	0	0.97	648.29	0	0.97	618.16	0	0.89	306.04	0	0.95	497.87	0	0.85	252.55	0	0.34	56.58	0	0.93	391.82	0	0.91	335.36	0	0.84	245.81	0	0.75	176.7	0	0.87	274.43	0	0.88	297.16	0	0.86	265.48	0
Waist circumference	−0.03	−4.65	3.36709903337081E−06	−0.04	−6.55	5.91356897474377E−11	−0.06	−9.94	3.0130340666007E−23	−0.13	−20.12	2.60483850236696E−89	0	−0.25	0.805644	−0.03	−5.36	8.17297910330882E−08	0.02	3.73	0.000191248	0	0.19	0.852038	−0.01	−1.82	0.0686136	0.03	4.77	1.88668779356251E−06	0.03	4.21	2.56778100546114E−05	−0.02	−3.58	0.000345258	0.01	0.8	0.421141	−0.05	−8.63	6.24453742955557E−18
Waist circumference2	−0.05	−7.41	1.27478235777905E−13	−0.01	−1.83	0.0678166	−0.05	−7.38	1.58259092544903E−13	−0.04	−6.31	2.89312038347472E−10	0	0.74	0.461792	−0.02	−3.85	0.000119124	0.02	2.87	0.00412359	−0.04	−6.35	2.18728222533601E−10	−0.02	−3.69	0.000221148	−0.02	−3.3	0.000977589	−0.01	−1.89	0.0583808	−0.01	−1.33	0.183572	−0.02	−2.77	0.00567548	−0.01	−1.87	0.061059
Sex	−0.08	−12.68	9.78717507938418E−37	0.17	27.45	2.04036473815457E−163	0.09	14.64	2.33074544916846E−48	0.06	9.49	2.39969808452405E−21	0.13	20.12	2.34494564635606E−89	−0.04	−6.09	1.15537479562833E−09	0.01	1.2	0.231853	0.03	5.29	1.23525749939029E−07	0	0.31	0.759016	0.13	20.14	1.83179964187784E−89	0.11	17.13	1.99199026760329E−65	0.01	1.04	0.297174	0.15	23.45	2.76254737562691E−120	0.07	10.4	2.90902677991636E−25
Age	−0.29	−47.42	0	−0.12	−18.28	3.68227881879965E−74	−0.3	−49.86	0	−0.14	−22.62	3.6486089297934E−112	−0.1	−15.85	2.63232610943198E−56	−0.19	−30.36	7.5936758278736E−199	0.26	42.59	0	−0.25	−40.9	0	−0.24	−38.67	1.038783E−317	−0.18	−29.15	1.17818170713848E−183	−0.2	−32.91	1.45317138751711E−232	0	−0.54	0.586028	−0.17	−26.35	5.79056917386689E−151	−0.01	−1.03	0.304037
Age2	−0.04	−6.31	2.83078291275129E−10	−0.07	−10.89	1.47308021870053E−27	−0.08	−11.87	2.11121737633176E−32	−0.03	−4.05	5.06985609751513E−05	−0.06	−10.12	4.98862212159028E−24	−0.02	−2.89	0.00388231	0.06	9.22	3.12647125210029E−20	−0.01	−0.83	0.404659	−0.09	−13.82	2.64961240703701E−43	−0.06	−8.78	1.73115828990551E−18	−0.05	−8.2	2.51294665568823E−16	0.01	2.35	0.0187889	−0.02	−2.37	0.0177375	−0.02	−2.93	0.00335248
Age:Sex	−0.01	−2.24	0.0251332	−0.08	−13.3	3.36543954773006E−40	−0.1	−15.7	2.82559950451121E−55	−0.07	−10.44	1.88711260326167E−25	−0.11	−16.65	6.69789364731942E−62	−0.05	−8.22	2.09913339830515E−16	0.06	8.7	3.55991427013943E−18	−0.09	−13.55	1.0543774780675E−41	−0.07	−11.72	1.28821282726548E−31	−0.05	−8.36	6.73098436346659E−17	−0.04	−6.16	7.3406445430079E−10	−0.04	−6.83	8.79205252445064E−12	−0.07	−10.69	1.24974997061962E−26	−0.03	−4.42	1.00332135134744E−05
Age2:Sex	0	0.67	0.50371	0.02	2.93	0.00337106	0.02	3.17	0.0015479	0.01	1.81	0.0704613	0.01	1.05	0.294434	0	−0.64	0.523028	0	−0.48	0.629895	0	0.62	0.532616	0.01	0.91	0.360618	0.02	2.78	0.00539511	0.02	2.9	0.00377135	−0.01	−0.86	0.387778	0.01	1.78	0.0754735	0	0.49	0.625108
Ethnicity	−0.03	−4.73	2.28662862353782E−06	−0.03	−4.31	1.61931469744425E−05	−0.06	−9.33	1.16478337749189E−20	−0.08	−12.75	3.93226640758058E−37	0.01	1.66	0.0974974	0.01	2.11	0.0349837	0	0.12	0.90277	0.01	1.18	0.237495	0.01	2.08	0.0373457	0.03	4.73	2.26334615980326E−06	−0.01	−1.82	0.0680661	0	−0.64	0.521618	0.03	3.95	7.85794365594004E−05	0.01	2.13	0.0333436
Alcohol	0	−0.46	0.648299	0.01	1.16	0.247657	0	0.6	0.550285	0.01	1.31	0.189577	0	0.66	0.506329	0.01	1.53	0.126437	0	0.02	0.983625	0.01	1.32	0.187461	0	0.31	0.756268	0	−0.55	0.5797	−0.01	−1.36	0.173813	0	0.4	0.687427	−0.01	−1.12	0.262226	0	−0.69	0.490929
Smoking	−0.04	−6.75	1.53094755831039E−11	0.01	2.23	0.0255218	−0.02	−3.48	0.000507349	−0.02	−2.77	0.00564316	0.01	0.9	0.369345	−0.02	−2.84	0.00452157	0.01	1.34	0.181212	0	−0.52	0.601622	−0.01	−1.32	0.186975	0.01	0.9	0.370408	0	0.08	0.932461	0	0.11	0.910107	0.01	2.17	0.0297429	0	−0.48	0.630504
Diabetic	−0.02	−3.87	0.000109563	−0.02	−3.27	0.00108809	−0.04	−5.67	1.40451980953821E−08	−0.04	−5.71	1.15249362955636E−08	−0.02	−3.85	0.000120708	−0.04	−5.77	7.88517394160174E−09	0.03	4.1	4.20139357490378E−05	−0.03	−5.23	1.74402424796001E−07	−0.02	−3.5	0.000466898	−0.02	−3.64	0.000268963	−0.03	−4.04	5.34394924626353E−05	−0.01	−1.51	0.130754	−0.03	−4.87	1.11955621496852E−06	−0.02	−2.72	0.00645221
Hypercholesterolemia	0	0.03	0.972868	0	0.28	0.775694	0	0.51	0.6094	−0.01	−1.9	0.0578512	0	0.17	0.864335	−0.02	−3.12	0.00181123	0.01	1.09	0.277597	0	−0.59	0.557007	0	−0.12	0.907738	0	0.43	0.668059	0	−0.17	0.867715	−0.01	−1.12	0.263354	0	0.08	0.935746	0	−0.46	0.648206
Hypertension	−0.02	−3.02	0.00249308	−0.04	−5.86	4.54968773888448E−09	−0.06	−8.86	8.7847763184806E−19	0.02	2.7	0.00693294	−0.02	−3.71	0.000207538	0.02	3.34	0.000847527	0.02	3.24	0.00121013	−0.01	−2.3	0.0214052	−0.01	−1.37	0.169395	0	0.57	0.569434	−0.03	−4.24	2.22245230393425E−05	0.02	3.61	0.000308201	0.03	4.13	3.61618021368294E−05	0.02	3.69	0.000222014
ICV	0.05	8.62	7.16336970154559E−18	0.8	209.83	0	0.79	201.13	0	0.42	71.71	0	0.79	202.27	0	0.46	80.59	0	0.38	64.69	0	0.57	109.34	0	0.41	71	0	0.36	59.85	0	0.18	28.72	1.63465663978177E−178	0.48	85.16	0	0.33	55.07	0	0.45	79.51	0
Euler number	0.04	7.07	1.58481995092318E−12	−0.15	−24.31	5.01555672807846E−129	−0.16	−25.2	2.17146179846952E−138	0.02	3.93	8.60687629865591E−05	0.17	27.91	7.42375672691104E−169	0.04	6.92	4.67199649201648E−12	−0.06	−10.14	4.01574924587873E−24	−0.04	−5.51	3.54419148399966E−08	0.02	3.4	0.000663342	0	−0.27	0.787483	0.01	2.09	0.0362269	−0.07	−11.42	3.78813574506524E−30	0.01	1.61	0.107166	0.02	3.54	0.000394861
Assessment centre 11026	−0.06	−8.66	4.98806859298339E−18	−0.06	−9.89	4.90496438597298E−23	−0.1	−15.85	2.6634550683589E−56	−0.1	−16.17	1.52991504899594E−58	0.04	6.31	2.76719190990786E−10	−0.18	−28.78	3.0560244815206E−179	0.06	9.39	6.48416233783918E−21	−0.07	−10.51	8.93540767368473E−26	−0.05	−7.41	1.30585601089738E−13	−0.08	−13.27	4.59220571438252E−40	−0.07	−10.82	3.18092158992899E−27	0	−0.51	0.612233	−0.07	−11.57	7.05548329560921E−31	−0.04	−6.63	3.50863870083887E−11
Assessment centre 11027	−0.09	−13.43	5.94669609173314E−41	0.01	1.75	0.0798407	−0.07	−10.59	3.8863017657692E−26	−0.14	−22.77	1.4112952735355E−113	0.1	15.47	1.0622630820234E−53	−0.12	−18.4	3.96360850909016E−75	0.04	6.98	2.97612307955918E−12	−0.08	−12.56	4.73705542177478E−36	−0.05	−8.19	2.69600538773001E−16	−0.1	−16.59	1.80367227655722E−61	−0.06	−9.47	3.02917430015938E−21	−0.01	−1.34	0.181516	−0.06	−10.06	9.68061624482768E−24	−0.03	−5.15	2.63338304526152E−07
adj. R2	0.21			0.77			0.76			0.35			0.75			0.37			0.33			0.52			0.36			0.34			0.21			0.32			0.32			0.31
df	24710			24710			24710			24710			24710			24710			24710			24710			24710			24710			24710			24710			24710			24710
Notes: Reference Sex - women; Reference Ethnicity - European ancestry; Reference Alcohol - no consumption; Reference Smoking - non-smoker; Reference Diabetic - no diagnosis;
Reference Hypercholesterolemia - no diagnosis; Reference Hypertension - no diagnosis; Reference assessment centre - 11025.
Abbreviations: BMI - body mass index; WHR - waist-to-hip ratio; adj. R2 - adjusted r-squared; df - degrees of freedom; ICV - intracranial volume; r - partial corelation coefficient.

## Sheet: Table S10 - CP-BMI - all 
Area - Left hemisphere
	bankssts			caudalanteriorcingulate			caudalmiddlefrontal			cuneus			entorhinal			fusiform			inferiorparietal			inferiortemporal			isthmuscingulate			lateraloccipital			lateralorbitofrontal			lingual			medialorbitofrontal			middletemporal			parahippocampal			paracentral			parsopercularis
Covariate	r	t-value	p-value	r	t-value	p-value	r	t-value	p-value	r	t-value	p-value	r	t-value	p-value	r	t-value	p-value	r	t-value	p-value	r	t-value	p-value	r	t-value	p-value	r	t-value	p-value	r	t-value	p-value	r	t-value	p-value	r	t-value	p-value	r	t-value	p-value	r	t-value	p-value	r	t-value	p-value	r
Intercept	0.81	218.53	0	0.7	152.23	0	0.82	225.46	0	0.85	251.68	0	0.78	195.07	0	0.89	315.28	0	0.88	285.7	0	0.88	288.9	0	0.8	212.97	0	0.9	324.67	0	0.93	401.8	0	0.86	269.79	0	0.88	298	0	0.9	323.78	0	0.85	252.48	0	0.84	245.33	0	0.82
BMI	−0.04	−6.23	4.68523060156356E−10	0.01	1.04	0.296147	0.02	2.99	0.00277201	−0.06	−9.64	5.94093641774161E−22	−0.07	−11.23	3.38714114430767E−29	−0.07	−10.45	1.6304139338203E−25	−0.06	−9.61	7.9301438979934E−22	−0.09	−13.65	2.87708999351207E−42	0.02	2.51	0.0120486	−0.05	−7.76	8.51570548657409E−15	−0.01	−1.76	0.0789493	−0.08	−12.85	1.2002872844098E−37	−0.02	−3.52	0.000435893	−0.08	−12.45	1.70462043651395E−35	−0.04	−5.86	4.76198696526757E−09	0.07	10.5	9.73851539657161E−26	−0.01
BMI2	0	−0.04	0.964348	0	0.49	0.624803	0	−0.15	0.877088	0	0.01	0.989754	0.01	1.31	0.189961	0	0.15	0.884333	0.01	2.33	0.0199255	0.01	0.84	0.400528	0	−0.32	0.751832	−0.01	−0.91	0.361911	−0.01	−0.88	0.378804	0	0.18	0.858875	0	0.19	0.848105	0.01	1.21	0.228214	0	−0.4	0.687657	0	−0.13	0.900185	0
Sex	0.03	4.09	4.34347484425625E−05	−0.02	−2.44	0.0148238	0.04	5.64	1.76552994698028E−08	0.08	13.06	7.23564349747109E−39	0.07	11.75	8.97167795217923E−32	0.05	7.26	3.91591642441922E−13	0.06	9.18	4.82408893400259E−20	0.02	3.65	0.000263231	0.12	18.61	9.04721108321073E−77	0.12	18.83	1.39212835950074E−78	0.07	10.51	9.11480432579578E−26	0.04	7.06	1.69899370260065E−12	0.07	10.95	8.01005574650478E−28	0.05	7.4	1.38082234732782E−13	0	−0.25	0.803343	0.02	2.55	0.0107027	0.02
Age	−0.04	−6.78	1.23473104774973E−11	−0.01	−2.15	0.0317177	−0.05	−8.37	5.86066917583513E−17	−0.07	−10.8	3.83977086891871E−27	−0.04	−5.97	2.38796944583845E−09	−0.12	−19.51	3.90656126336732E−84	−0.04	−7.07	1.56171304584256E−12	−0.12	−19.73	6.02628363102435E−86	0.03	4.19	2.77309836920911E−05	−0.08	−13.14	2.66140484808353E−39	−0.14	−21.52	8.86596072446502E−102	−0.09	−13.85	1.89946470254166E−43	−0.02	−3.27	0.00105898	−0.1	−16.11	4.01780016084339E−58	−0.11	−16.94	5.53864087323216E−64	0	0.27	0.784075	−0.07
Age2	−0.02	−3.92	8.77319618081784E−05	−0.01	−1.43	0.152092	−0.04	−5.62	1.97250413141454E−08	−0.03	−5.09	3.58418463555675E−07	−0.04	−5.9	3.65327232061843E−09	−0.03	−4.39	1.13857961624681E−05	−0.03	−5.47	4.44547836045858E−08	−0.05	−7.93	2.33216067727278E−15	−0.02	−2.56	0.0105456	−0.04	−5.57	2.56856384844438E−08	−0.04	−5.92	3.34848589405736E−09	−0.04	−6.98	2.994313695718E−12	−0.02	−3.52	0.000435756	−0.04	−6.24	4.5847727350495E−10	−0.03	−4.44	8.93766173894532E−06	−0.02	−3.09	0.0020282	−0.03
Age:Sex	−0.03	−5.36	8.565703275296E−08	−0.03	−4.6	4.28236331931501E−06	−0.02	−3.92	9.04011510549414E−05	−0.03	−4.54	5.54859857216557E−06	−0.03	−5.17	2.3819035834068E−07	−0.04	−5.83	5.60355662149747E−09	−0.04	−6.11	1.01323798503787E−09	−0.04	−6.77	1.32410969637133E−11	−0.02	−2.87	0.00406166	−0.05	−7.88	3.48705273726042E−15	−0.03	−4.58	4.71771670026762E−06	−0.05	−7.23	5.0176482490615E−13	−0.03	−5.38	7.47728022221097E−08	−0.04	−7.02	2.28778269392511E−12	−0.04	−5.84	5.40998811035325E−09	−0.02	−3.47	0.000530847	−0.02
Age2:Sex	0.01	1.42	0.154771	0	−0.1	0.916935	0.02	3.67	0.000239294	0.01	1.45	0.146429	0	−0.25	0.804471	0	0.09	0.925332	0.02	2.49	0.0127859	0.01	1.29	0.197359	0.01	1.58	0.113867	0.01	0.9	0.369273	0.01	1.06	0.289326	0.01	1.63	0.102305	0	−0.61	0.544785	0.01	1.04	0.299153	0	0.19	0.846496	−0.01	−1.02	0.305819	0.01
Ethnicity	0	0.58	0.563149	−0.01	−1.07	0.286379	−0.03	−5.07	3.94642232232986E−07	−0.04	−5.51	3.66722948114712E−08	−0.02	−3.53	0.000412581	−0.03	−4.17	3.08957261149253E−05	0.04	6.32	2.72956354152154E−10	−0.01	−2.32	0.0205031	0	0.53	0.59775	−0.03	−4.41	1.0615206587832E−05	−0.03	−4.95	7.31320437139859E−07	−0.02	−3.43	0.000600828	0	−0.71	0.479723	−0.01	−1.26	0.206568	0.04	5.81	6.24807021044819E−09	0	−0.02	0.982653	−0.04
Alcohol	−0.01	−1.06	0.288545	0.01	0.8	0.423672	0	−0.63	0.531247	0.01	1.07	0.285579	0	0.62	0.536619	0.01	1.25	0.212464	0.01	0.8	0.424159	0	−0.4	0.687493	0	0.39	0.696834	0	0.68	0.494469	0	−0.06	0.954204	0	0.46	0.646409	−0.01	−2.07	0.0388059	0	−0.2	0.837957	0.01	1.46	0.144387	0	−0.2	0.843028	0
Smoking	0.02	2.51	0.0120812	0.02	2.72	0.00646765	0.02	2.55	0.0106604	0.01	0.92	0.355551	0	−0.22	0.828962	−0.01	−1.52	0.128853	0.01	1.04	0.300617	0.01	2.29	0.0218074	0.01	1.07	0.285193	0	−0.38	0.70402	0.01	1.57	0.115613	−0.02	−2.43	0.0149187	0	0.57	0.569683	0.02	2.92	0.00346064	−0.01	−1.12	0.262557	0.01	1.17	0.241032	0.01
Diabetic	−0.01	−1.41	0.1578	0	−0.27	0.78865	−0.01	−1.33	0.184728	−0.02	−2.98	0.00290507	−0.01	−1.36	0.174475	−0.02	−2.43	0.0152141	0	−0.52	0.600881	−0.01	−1.58	0.114912	0	−0.04	0.966659	−0.01	−1.61	0.107663	−0.01	−1.43	0.154004	−0.03	−3.98	6.93063216726704E−05	−0.01	−1.07	0.286658	−0.01	−2.29	0.0219735	−0.02	−2.63	0.00865014	0	0.57	0.569305	−0.01
Hypercholesterolemia	0	0.11	0.913146	0	−0.52	0.599827	0	−0.52	0.604541	0.01	1.06	0.288592	−0.01	−1.84	0.0651619	−0.01	−0.85	0.396053	−0.01	−0.86	0.389713	0	−0.16	0.869588	0	0.47	0.637733	0	0.09	0.92599	−0.01	−1.29	0.197198	0	−0.07	0.940873	−0.01	−0.99	0.32418	0	−0.22	0.829422	0	0.07	0.94515	0	0.31	0.753965	0.01
Hypertension	−0.02	−2.4	0.016589	0.01	0.82	0.412638	−0.01	−2.24	0.0251575	−0.02	−2.38	0.0173614	0	−0.23	0.816761	−0.02	−2.91	0.00362773	−0.02	−3.48	0.000495665	−0.01	−1.93	0.05406	−0.01	−2.17	0.0302695	−0.01	−1.44	0.15124	−0.02	−2.84	0.00455281	0	−0.54	0.590937	−0.01	−1.6	0.108944	−0.02	−3.32	0.00088869	0	−0.61	0.539901	−0.02	−2.77	0.00558924	−0.02
ICV	0.41	71.37	0	0.36	61.57	0	0.46	82.48	0	0.33	55.26	0	0.37	62.05	0	0.52	95.86	0	0.53	97.44	0	0.55	104.87	0	0.53	97.52	0	0.51	92.25	0	0.62	123.85	0	0.4	67.88	0	0.58	111.32	0	0.59	113.61	0	0.45	78.15	0	0.44	76.75	0	0.38
Euler number	0.01	1.48	0.138447	−0.02	−3.25	0.00117006	−0.08	−12.89	7.06902116669852E−38	−0.04	−6.15	7.79548077590781E−10	0.03	4.91	9.29988798565051E−07	−0.01	−0.81	0.417922	−0.05	−7.17	7.85776319214713E−13	0.06	9.8	1.21890188579294E−22	−0.1	−16.36	7.38407894014939E−60	−0.06	−10.02	1.45233777147388E−23	0.02	3.46	0.000541546	−0.04	−6	2.03024864509755E−09	−0.05	−8.49	2.20196243569339E−17	0.06	10.22	1.74552393513623E−24	−0.03	−5.02	5.18664228935525E−07	−0.14	−22.53	2.81302761900384E−111	−0.05
Assessment centre 11026	−0.02	−2.82	0.00473629	−0.02	−3.46	0.000544063	0.01	0.96	0.33506	−0.02	−2.99	0.00280368	−0.04	−6.19	6.25071288583347E−10	−0.05	−8.24	1.87384186848011E−16	0	−0.58	0.564564	−0.07	−11.45	2.87292202981149E−30	−0.03	−5.14	2.74493956758536E−07	−0.01	−1.75	0.0801031	−0.07	−10.75	6.61228611296988E−27	−0.04	−6.13	8.72618981341466E−10	0	−0.76	0.446302	−0.06	−9.69	3.72554157699691E−22	−0.06	−9.93	3.47512575962141E−23	0	0.06	0.952644	0
Assessment centre 11027	−0.01	−2.19	0.0285314	−0.01	−1.76	0.0784389	0.03	4.73	2.29251498746667E−06	−0.01	−1.58	0.113341	−0.04	−6.74	1.64744302714601E−11	−0.03	−5.36	8.46397596127984E−08	0.01	0.81	0.41799	−0.03	−4.52	6.14159475659003E−06	0.01	2.15	0.0314551	0	0.42	0.674095	−0.04	−5.81	6.19362993379246E−09	−0.05	−7.46	9.17510022164338E−14	0.05	7.67	1.83757372993239E−14	−0.03	−5.28	1.29317157438144E−07	−0.04	−6.78	1.20898028051632E−11	0.04	5.66	1.54262955459981E−08	0.02
adj. R2	0.26			0.19			0.33			0.22			0.24			0.41			0.4			0.45			0.43			0.42			0.53			0.28			0.46			0.48			0.31			0.29			0.24
df	24710			24710			24710			24710			24710			24710			24710			24710			24710			24710			24710			24710			24710			24710			24710			24710			24710
Area - Right hemisphere
	bankssts			caudalanteriorcingulate			caudalmiddlefrontal			cuneus			entorhinal			fusiform			inferiorparietal			inferiortemporal			isthmuscingulate			lateraloccipital			lateralorbitofrontal			lingual			medialorbitofrontal			middletemporal			parahippocampal			paracentral			parsopercularis
Covariate	r	t-value	p-value	r	t-value	p-value	r	t-value	p-value	r	t-value	p-value	r	t-value	p-value	r	t-value	p-value	r	t-value	p-value	r	t-value	p-value	r	t-value	p-value	r	t-value	p-value	r	t-value	p-value	r	t-value	p-value	r	t-value	p-value	r	t-value	p-value	r	t-value	p-value	r	t-value	p-value	r
Intercept	0.85	249.43	0	0.71	159.57	0	0.79	205.84	0	0.86	264.07	0	0.7	151.99	0	0.9	317.98	0	0.89	302.55	0	0.88	295.67	0	0.82	223.51	0	0.89	308.41	0	0.91	347.2	0	0.88	291.36	0	0.92	375.39	0	0.91	352.81	0	0.85	255.48	0	0.84	241.94	0	0.8
BMI	−0.03	−4.92	8.87717621928296E−07	0	−0.62	0.532972	0.01	2	0.0455059	−0.04	−5.93	3.08923967181958E−09	−0.04	−6.75	1.52569653890984E−11	−0.05	−8.59	9.3833112098641E−18	−0.06	−9.6	8.33979662147123E−22	−0.07	−10.86	2.00209267469533E−27	0.02	3.59	0.000333152	−0.06	−9.1	9.36273353895664E−20	−0.02	−3.35	0.000820449	−0.07	−10.26	1.16798400527254E−24	−0.01	−2.08	0.0371934	−0.06	−10.01	1.5271343618932E−23	−0.04	−6.34	2.28740661583134E−10	0.05	8.34	7.69026756533773E−17	−0.02
BMI2	0.01	2.07	0.0384494	0	0.71	0.47758	0	0.42	0.675408	−0.01	−1.83	0.0677472	0.01	1.88	0.0606309	0	−0.19	0.845979	0	−0.16	0.870401	0	0.63	0.531104	−0.01	−1.3	0.194079	0.01	1.04	0.296174	0	0.31	0.753709	0	0.49	0.625911	0	0.57	0.571426	0.01	1.07	0.283797	0.01	1.19	0.234394	−0.01	−1.42	0.15708	0
Sex	0.03	5.02	5.22122871361201E−07	0.02	2.73	0.0063496	0.02	2.8	0.0050572	0.09	13.42	6.35872046323039E−41	0.08	12.69	8.86860871340842E−37	0.11	17	2.07253848814214E−64	0.13	20.54	5.57934147995693E−93	0.04	6.61	3.93243646127196E−11	0.08	12.38	4.31752526487002E−35	0.13	20.35	2.86480330275306E−91	0.09	13.52	1.57270405872451E−41	0.02	3.84	0.000121395	0.08	12.02	3.6542433375391E−33	0.03	5	5.63388608309514E−07	0.07	10.28	9.48370498222643E−25	0.05	7.65	2.14990331987881E−14	0.02
Age	−0.05	−7.61	2.8031332389762E−14	−0.03	−4.81	1.52316232670411E−06	−0.04	−5.53	3.20600197817382E−08	−0.06	−9.49	2.48927044692365E−21	−0.02	−3.12	0.00183992	−0.1	−16.43	2.39441432509603E−60	−0.05	−7.11	1.14993323201563E−12	−0.11	−16.86	1.96241669685298E−63	0.02	3.35	0.000806483	−0.08	−12.5	9.54879451780178E−36	−0.11	−17.05	8.01490110990682E−65	−0.09	−14.29	3.61154691435243E−46	−0.06	−10.22	1.72957031597811E−24	−0.1	−15.46	1.24456278649214E−53	−0.09	−13.6	5.78249597255201E−42	0.01	0.81	0.420201	−0.05
Age2	−0.03	−4.67	3.07754533967014E−06	−0.02	−3.23	0.00122963	−0.02	−3.54	0.000407604	−0.04	−5.65	1.5804592854568E−08	−0.02	−2.91	0.00361137	−0.03	−4.96	7.02998565652083E−07	−0.04	−5.63	1.77932141966563E−08	−0.04	−6.52	7.38735624788567E−11	−0.02	−2.41	0.0158594	−0.03	−5.18	2.22403553996248E−07	−0.04	−6.15	8.01588731680622E−10	−0.04	−5.64	1.75913127861727E−08	−0.03	−5.25	1.52017736802021E−07	−0.04	−6.41	1.52688800229767E−10	−0.02	−2.44	0.0145352	−0.03	−3.98	7.05516590824903E−05	−0.01
Age:Sex	−0.03	−5.26	1.47492374147121E−07	−0.01	−2.15	0.0313344	−0.02	−3.27	0.00109116	−0.03	−4.31	1.62790770338828E−05	−0.01	−1.88	0.0601408	−0.06	−9.36	8.40399240717066E−21	−0.05	−7.91	2.7058328380039E−15	−0.05	−7.16	8.0598915539997E−13	−0.01	−2.04	0.0414439	−0.05	−7.8	6.67608130629794E−15	−0.04	−5.55	2.88707314263694E−08	−0.05	−7.19	6.42485779979437E−13	−0.03	−4.38	1.18127670121929E−05	−0.05	−7.67	1.82115430269929E−14	−0.06	−9	2.48254182608342E−19	−0.03	−4.52	6.31965364260225E−06	−0.02
Age2:Sex	0.01	1.38	0.166611	0	−0.01	0.99148	0.01	1.96	0.0503883	0.01	1.57	0.116111	0	−0.43	0.665252	0.01	1.34	0.180209	0.02	2.52	0.0117863	0	0.45	0.653933	0	−0.51	0.61046	0.01	1.66	0.0962114	0.01	1.24	0.215723	0.01	1.7	0.0896149	0.01	1.05	0.294816	0.01	0.94	0.346078	0	−0.71	0.47766	0	−0.09	0.929342	0
Ethnicity	0.02	2.72	0.00660461	0	−0.54	0.588458	−0.03	−5.16	2.495000662818E−07	−0.03	−4.38	1.2081967869061E−05	−0.02	−2.65	0.00798769	−0.01	−2.21	0.0268009	0.02	3.43	0.000600025	−0.02	−3.23	0.00126028	0.02	3.28	0.00103193	−0.05	−8.09	6.3736767824392E−16	−0.01	−0.79	0.42965	0	−0.69	0.492389	−0.03	−4.04	5.42737949238536E−05	−0.02	−2.6	0.00946204	0.04	6.62	3.77488376898634E−11	−0.01	−1.74	0.0812237	−0.04
Alcohol	0.01	1.1	0.270967	0	−0.47	0.636616	0	−0.73	0.467767	0.01	1.73	0.0835572	0.01	2.03	0.0428577	0.02	2.94	0.00330383	0.01	1.18	0.238701	0	−0.21	0.83705	−0.01	−1.5	0.13376	0.01	1.37	0.171263	0	−0.29	0.772569	0	0.07	0.943448	0	−0.25	0.799929	0.01	0.87	0.385592	0.02	2.63	0.00862937	0	0.78	0.433274	−0.01
Smoking	0.02	3.53	0.00042116	0.01	2.07	0.0383217	0	0.58	0.561249	0.02	2.7	0.00695103	0	0.49	0.62275	0	0.07	0.946327	0.01	1.34	0.179436	0.01	1.99	0.0470296	0.01	2.06	0.0389418	0	−0.06	0.951459	0	0.08	0.937515	0	−0.41	0.681476	0	0.21	0.834157	0.02	2.52	0.0118629	−0.01	−1.26	0.207336	0.01	1.11	0.267096	0.01
Diabetic	−0.01	−0.82	0.41273	0	−0.65	0.518927	0	−0.74	0.459127	−0.01	−0.96	0.339285	−0.01	−1.83	0.066613	−0.01	−2.36	0.0184884	−0.01	−1.04	0.297185	−0.02	−2.75	0.00601727	0	−0.74	0.457805	−0.02	−2.6	0.00944233	0	−0.44	0.662851	−0.02	−2.61	0.00916032	0.01	0.82	0.414997	0	−0.01	0.98918	−0.02	−3.79	0.000150237	−0.01	−0.9	0.368319	0
Hypercholesterolemia	0	0.74	0.458715	0.01	1.39	0.164054	0.01	1.96	0.0503838	0.01	1.9	0.0568026	0	0.08	0.936344	0	−0.63	0.529888	0	−0.53	0.59781	−0.01	−1.12	0.261141	−0.01	−1.84	0.0663947	0	0.61	0.541051	−0.01	−1.93	0.0530261	0	0.55	0.581094	0	−0.31	0.758446	−0.01	−0.81	0.418947	−0.01	−0.85	0.397204	0.01	1.72	0.0859981	0
Hypertension	−0.01	−2.09	0.0365637	−0.01	−0.82	0.414605	−0.01	−1.48	0.139299	−0.02	−2.6	0.00934834	0	0.18	0.854209	−0.02	−2.66	0.00789089	−0.02	−2.64	0.00833551	0	−0.39	0.695366	0	−0.74	0.457342	0	−0.45	0.655662	−0.01	−1.01	0.31099	−0.01	−2.14	0.0320097	−0.01	−0.98	0.327298	−0.02	−2.92	0.00345072	0	−0.13	0.8982	−0.02	−2.68	0.00738046	−0.01
ICV	0.42	73.35	0	0.33	54.84	0	0.46	81.04	0	0.39	67.3	0	0.31	50.54	0	0.54	101.67	0	0.53	99.18	0	0.56	106.22	0	0.52	95.75	0	0.49	88.69	0	0.57	109.63	0	0.43	74.91	0	0.59	114.18	0	0.62	122.78	0	0.47	84.64	0	0.45	80.06	0	0.38
Euler number	−0.02	−2.69	0.00719788	−0.02	−2.59	0.00951865	−0.07	−11.23	3.35277383249998E−29	−0.07	−11.01	4.08755991738588E−28	−0.05	−8.57	1.07678738217508E−17	−0.02	−3.42	0.000636502	−0.06	−10.03	1.2703217093898E−23	0.01	1.34	0.180103	−0.11	−17.91	2.58346830024181E−71	−0.06	−9.93	3.53029691046408E−23	0.02	3.25	0.0011569	−0.04	−7.05	1.82460503103489E−12	−0.04	−5.77	8.14321014698277E−09	−0.01	−0.86	0.388298	−0.04	−5.93	2.99139364049405E−09	−0.11	−17.24	3.41559650459276E−66	−0.05
Assessment centre 11026	−0.04	−7.06	1.7327223354356E−12	−0.01	−1.23	0.220177	0	0.01	0.993978	0	−0.17	0.864711	−0.03	−4.44	8.85985250055058E−06	−0.07	−10.63	2.39463557964274E−26	−0.02	−3.47	0.000524148	−0.1	−16.49	9.0835196364091E−61	−0.02	−2.96	0.00312274	−0.03	−4.03	5.65708011410869E−05	−0.09	−14.57	7.06646476119439E−48	−0.06	−9.72	2.61411536645661E−22	−0.05	−7.7	1.45001579894752E−14	−0.08	−11.82	3.59777096155475E−32	−0.07	−10.8	3.79872706475657E−27	0	0.73	0.468012	−0.01
Assessment centre 11027	−0.02	−3.88	0.000106339	−0.01	−0.97	0.331372	0.05	7.37	1.79331526570829E−13	0.04	5.79	7.08572892504262E−09	−0.04	−5.98	2.23184191972566E−09	−0.04	−5.89	3.8262017381044E−09	0	0.46	0.648374	−0.07	−11.23	3.51295897974731E−29	0.02	3.49	0.000482177	0	−0.28	0.776034	−0.06	−9.66	4.89843891501239E−22	−0.03	−5.41	6.45819072863731E−08	−0.03	−4.28	1.87796846038436E−05	−0.04	−6.07	1.29250496151479E−09	−0.03	−4.29	1.77108007305521E−05	0.04	6.81	9.7809666025834E−12	0.02
adj. R2	0.28			0.17			0.31			0.28			0.19			0.46			0.45			0.46			0.41			0.41			0.48			0.3			0.49			0.51			0.36			0.32			0.23
df	24710			24710			24710			24710			24710			24710			24710			24710			24710			24710			24710			24710			24710			24710			24710			24710			24710
Thickness - Left hemisphere
	bankssts			caudalanteriorcingulate			caudalmiddlefrontal			cuneus			entorhinal			fusiform			inferiorparietal			inferiortemporal			isthmuscingulate			lateraloccipital			lateralorbitofrontal			lingual			medialorbitofrontal			middletemporal			parahippocampal			paracentral			parsopercularis
Covariate	r	t-value	p-value	r	t-value	p-value	r	t-value	p-value	r	t-value	p-value	r	t-value	p-value	r	t-value	p-value	r	t-value	p-value	r	t-value	p-value	r	t-value	p-value	r	t-value	p-value	r	t-value	p-value	r	t-value	p-value	r	t-value	p-value	r	t-value	p-value	r	t-value	p-value	r	t-value	p-value	r
Intercept	0.94	446.93	0	0.9	331.9	0	0.97	597.67	0	0.94	423.31	0	0.9	316.23	0	0.97	607.02	0	0.97	625.23	0	0.96	552.31	0	0.93	388.85	0	0.96	540.1	0	0.97	606.51	0	0.96	528.29	0	0.96	543	0	0.97	581.86	0	0.86	269.68	0	0.95	487.06	0	0.97
BMI	−0.07	−10.59	3.73453466754311E−26	−0.01	−0.95	0.341804	0.01	2.03	0.0427897	−0.01	−2.06	0.0396082	−0.06	−9.07	1.26994188398948E−19	−0.07	−11.3	1.48906631965487E−29	−0.03	−5.41	6.52071005707749E−08	−0.02	−3.88	0.000105125	−0.04	−5.78	7.35670755815406E−09	−0.04	−5.64	1.74487112145103E−08	0.02	3.7	0.00021189	−0.05	−7.78	7.58548185595162E−15	0	−0.55	0.583295	−0.06	−9.06	1.42042464990545E−19	−0.03	−4.89	1.01445131332906E−06	−0.04	−6.86	6.81910328240682E−12	−0.03
BMI2	−0.03	−4.65	3.27445709958893E−06	0	0.57	0.567541	−0.02	−3.15	0.00163859	−0.03	−4.49	7.31783638249622E−06	0	−0.03	0.973053	−0.04	−6.69	2.20660238996367E−11	−0.04	−6.32	2.71287192909568E−10	−0.03	−5.41	6.47219422052101E−08	−0.01	−2.06	0.0395446	−0.06	−8.83	1.11135455470016E−18	−0.01	−2.05	0.0402714	−0.02	−3.55	0.000389115	−0.02	−2.64	0.00838004	−0.04	−6.15	7.66522784188928E−10	−0.01	−1.25	0.210543	−0.02	−3.02	0.00256306	−0.02
Sex	−0.05	−7.56	4.26365716574024E−14	−0.08	−12.47	1.3389648924517E−35	−0.06	−9.61	8.246729597479E−22	0.01	1.73	0.0840721	0.02	2.45	0.0142849	−0.05	−7.34	2.16189664806482E−13	−0.18	−29.45	1.94438118486943E−187	−0.03	−4.77	1.83210017587726E−06	−0.13	−20.84	1.35123990196152E−95	−0.16	−24.79	4.95078342320436E−134	0.01	1.64	0.100494	−0.01	−1.66	0.0977714	0.07	10.6	3.25169794990948E−26	0.02	2.52	0.0118508	−0.09	−14.62	3.25703586837623E−48	−0.04	−6.46	1.03327971092146E−10	0.05
Age	−0.21	−33.59	7.0905241681971E−242	0.04	6.74	1.56654610251588E−11	−0.19	−30.46	3.88209496039005E−200	−0.13	−21.3	8.31180234781356E−100	−0.05	−8.17	3.19567706449588E−16	−0.19	−31.02	2.6360964116985E−207	−0.26	−42.54	0	−0.14	−21.57	3.11845530954866E−102	−0.13	−20.51	1.09286254821091E−92	−0.25	−40.9	0	−0.09	−13.75	7.36291827264406E−43	−0.23	−37.33	1.03442547697155E−296	−0.08	−12.24	2.33427325384279E−34	−0.25	−39.78	0	−0.12	−19.65	2.54842910818423E−85	−0.17	−26.37	3.32741717626863E−151	−0.24
Age2	−0.03	−4.25	2.12066281574706E−05	0.02	3.76	0.00017327	−0.02	−3.04	0.00233648	−0.02	−3.22	0.00129186	−0.02	−2.9	0.0037507	−0.02	−3.77	0.000164041	−0.04	−6.63	3.32470961206158E−11	0	−0.72	0.47297	−0.02	−2.38	0.0171533	−0.07	−10.47	1.34004444910628E−25	0.01	2.18	0.0294129	−0.05	−7.69	1.58133864710804E−14	0.01	2.05	0.0401894	−0.01	−2.25	0.0244117	−0.03	−5.39	7.24647674915043E−08	−0.02	−2.57	0.0100517	0
Age:Sex	0	0.5	0.620324	−0.03	−4.69	2.69812541479362E−06	0	−0.13	0.900486	−0.01	−1.57	0.116113	0	0.71	0.480296	−0.01	−2.29	0.0221651	0.02	2.48	0.0130906	−0.01	−1.48	0.13963	−0.02	−3.64	0.000271665	0	−0.19	0.848929	−0.02	−3.93	8.60662355919368E−05	−0.02	−3.88	0.000105796	−0.04	−6.89	5.82420106025632E−12	0.01	1.33	0.182669	0.01	1.11	0.265633	0	0.65	0.515166	0.01
Age2:Sex	0.02	2.65	0.00815216	0	0.07	0.945314	0	−0.34	0.733133	0	0.09	0.930488	0	0	0.996221	0.01	1.15	0.248785	0.01	2.32	0.0205575	0.01	0.86	0.390708	0	0.21	0.836947	0.03	4.18	2.94467470340506E−05	0	−0.75	0.452292	0.01	2.21	0.0274436	0	−0.62	0.536614	0.01	1.14	0.252525	0.01	2.02	0.0436524	0.01	0.97	0.333249	−0.01
Ethnicity	−0.01	−2.13	0.0335731	0	−0.15	0.876918	0	0.08	0.935734	−0.05	−8.39	4.95262967939857E−17	0	0.45	0.655599	0	0.31	0.75694	−0.02	−2.53	0.0113184	0.01	1.9	0.0573434	−0.04	−6.63	3.37606342651001E−11	−0.02	−3.81	0.000136749	−0.01	−2.25	0.0242462	−0.03	−4.45	8.54733580059032E−06	0.01	1.19	0.234413	−0.01	−0.94	0.347327	−0.03	−4.41	1.02104749347132E−05	−0.03	−5.32	1.0347521529084E−07	−0.01
Alcohol	0	0	0.999102	0	0.71	0.480786	0	−0.76	0.445939	−0.01	−1.68	0.0927787	0	−0.1	0.918019	0	0.21	0.835512	0	−0.74	0.458651	0	−0.62	0.537539	−0.02	−2.69	0.00707604	0	0.17	0.868454	0	−0.01	0.993977	0	−0.29	0.774852	0	−0.03	0.972787	0	−0.46	0.648138	0	0.7	0.484745	0	−0.63	0.527469	0
Smoking	−0.02	−3.33	0.000881858	−0.01	−1.52	0.127416	−0.04	−6.37	1.92203708901215E−10	−0.03	−4.67	2.9856252913295E−06	−0.01	−2.12	0.0340662	−0.02	−3.48	0.000509144	−0.03	−4.16	3.17161090114649E−05	−0.02	−2.78	0.00538314	−0.02	−3.69	0.000223041	−0.03	−4.26	2.0252790724559E−05	−0.01	−2.25	0.0243239	−0.03	−4.89	1.01220919379074E−06	−0.02	−3.71	0.000206729	−0.02	−3.74	0.000181684	0	−0.17	0.862822	−0.02	−3.86	0.000114652	−0.03
Diabetic	−0.02	−2.48	0.0129662	0	0.73	0.462865	−0.01	−1.75	0.0809477	−0.02	−3.15	0.00161569	0	0.4	0.688066	−0.02	−2.46	0.0140536	−0.02	−2.67	0.00751786	−0.01	−1.78	0.0742774	−0.01	−2.1	0.035401	−0.03	−4.31	1.60948713509858E−05	−0.02	−2.7	0.00684135	−0.03	−5.16	2.52649399713374E−07	−0.02	−2.78	0.00543176	−0.02	−3.84	0.000125843	−0.01	−0.88	0.376296	0	−0.48	0.633683	−0.01
Hypercholesterolemia	0	−0.24	0.807571	0.01	0.85	0.395388	0	−0.64	0.522162	0	0.12	0.903644	0.01	1.56	0.118695	0.01	2.35	0.0186545	0	−0.27	0.78713	0.02	2.73	0.00630731	0.02	2.76	0.00570282	0.01	0.81	0.416193	0.02	2.52	0.0117956	0.01	1.3	0.195241	0.01	1.54	0.123474	0	0.34	0.736731	0.02	2.68	0.00740242	0	0.44	0.659653	−0.01
Hypertension	−0.02	−3.17	0.00151539	−0.01	−1.21	0.224687	−0.02	−3.08	0.00207235	−0.01	−1.17	0.242703	0.01	1.59	0.111746	−0.01	−1.3	0.193852	−0.02	−3.11	0.00188847	−0.01	−1.12	0.26067	−0.03	−4.58	4.76652592749005E−06	0	0.44	0.657538	−0.02	−3.66	0.000248402	−0.01	−2.25	0.0243478	−0.02	−3.37	0.000754304	−0.02	−2.54	0.0110611	0	0.21	0.831294	−0.03	−4.13	3.5682285191424E−05	−0.01
Euler number	−0.02	−2.93	0.00334945	−0.01	−1.82	0.0689986	0.02	3.52	0.000436233	−0.09	−13.76	6.0656385615038E−43	0.2	32.62	1.59060536758236E−228	0.13	21.18	1.16260055528455E−98	−0.02	−3.16	0.00158811	0.1	16.03	1.54808586484336E−57	0.04	5.77	7.7969165587843E−09	0.02	3.49	0.000478334	0.09	14.86	1.04016064223162E−49	0	0.32	0.747831	−0.01	−2.11	0.0352577	0.09	13.92	6.8165578013756E−44	0.08	12.49	1.14477296854909E−35	0.01	1.89	0.0592391	−0.02
Assessment centre 11026	−0.03	−4.52	6.34035778726558E−06	0.03	4.66	3.22521277229463E−06	−0.08	−13.14	2.55958431406002E−39	0.02	2.43	0.0149714	−0.05	−8.49	2.16277689431521E−17	−0.06	−9.39	6.35754657248179E−21	−0.01	−0.83	0.405882	0.02	3.92	8.85895555783186E−05	0.07	11.72	1.1931134160067E−31	−0.01	−1.32	0.185417	−0.04	−5.66	1.5730099996801E−08	−0.02	−2.4	0.0162781	−0.06	−9.13	7.39649689228965E−20	−0.01	−1.86	0.0627235	−0.01	−1.42	0.15468	−0.03	−4.75	2.04959732695961E−06	−0.08
Assessment centre 11027	−0.06	−9.02	1.96205957109957E−19	0.02	3.89	0.000101731	−0.09	−14.52	1.32593197058391E−47	−0.01	−1.62	0.105828	−0.08	−12.22	2.89207347383094E−34	−0.12	−18.94	2.08754834764053E−79	−0.04	−5.83	5.44618332556637E−09	−0.05	−7.49	7.21400218034484E−14	0.03	5.22	1.77304434488415E−07	−0.05	−7.24	4.61067372361926E−13	−0.06	−10.18	2.77911976183116E−24	−0.06	−9.57	1.15664435543998E−21	−0.1	−15.37	4.79441917813542E−53	−0.08	−12.18	4.8968450304852E−34	−0.03	−4.86	1.18285628327701E−06	−0.08	−12.56	4.50658295508057E−36	−0.09
adj. R2	0.1			0.01			0.1			0.04			0.07			0.14			0.16			0.07			0.08			0.16			0.05			0.13			0.04			0.15			0.06			0.07			0.13
df	24711			24711			24711			24711			24711			24711			24711			24711			24711			24711			24711			24711			24711			24711			24711			24711			24711
Thickness - Right hemisphere
	bankssts			caudalanteriorcingulate			caudalmiddlefrontal			cuneus			entorhinal			fusiform			inferiorparietal			inferiortemporal			isthmuscingulate			lateraloccipital			lateralorbitofrontal			lingual			medialorbitofrontal			middletemporal			parahippocampal			paracentral			parsopercularis
Covariate	r	t-value	p-value	r	t-value	p-value	r	t-value	p-value	r	t-value	p-value	r	t-value	p-value	r	t-value	p-value	r	t-value	p-value	r	t-value	p-value	r	t-value	p-value	r	t-value	p-value	r	t-value	p-value	r	t-value	p-value	r	t-value	p-value	r	t-value	p-value	r	t-value	p-value	r	t-value	p-value	r
Intercept	0.95	472.51	0	0.91	342.6	0	0.96	575.82	0	0.94	425.05	0	0.9	316.83	0	0.97	628.08	0	0.97	627.14	0	0.97	590.89	0	0.93	401.06	0	0.96	546.4	0	0.96	569.24	0	0.96	543.38	0	0.95	495.01	0	0.97	616.59	0	0.89	315.08	0	0.95	503.15	0	0.96
BMI	−0.03	−5.4	6.80331003066848E−08	0	0.37	0.71312	0.02	2.42	0.015678	0	−0.18	0.858672	−0.03	−4.99	5.93348263868733E−07	−0.07	−10.88	1.70800225639161E−27	0.01	2.08	0.0374332	−0.03	−4.64	3.5416902474519E−06	−0.03	−5.49	3.98551339074749E−08	0.01	0.86	0.391095	0.01	1.12	0.263598	−0.04	−5.95	2.66400794283471E−09	−0.02	−3.68	0.000231948	−0.04	−5.73	1.02340667614892E−08	−0.04	−6.83	8.50206986241069E−12	−0.05	−7.35	2.0234717422979E−13	−0.03
BMI2	−0.01	−1.99	0.046468	0	−0.45	0.654338	−0.03	−4.6	4.29914316483322E−06	−0.02	−3.26	0.00110008	0	−0.49	0.623728	−0.03	−5.04	4.70581215000559E−07	−0.03	−5.36	8.37387559343643E−08	−0.03	−4.97	6.60243616560371E−07	0	−0.49	0.625702	−0.04	−6.78	1.26822143479884E−11	−0.02	−3.64	0.000276341	−0.03	−5.15	2.67158402647322E−07	−0.01	−1.6	0.109983	−0.04	−5.52	3.36981992311408E−08	−0.01	−1.18	0.237611	−0.02	−3.71	0.000209813	−0.02
Sex	−0.02	−3.14	0.00167636	−0.1	−16.57	2.39775794924906E−61	−0.07	−10.99	4.78152592678542E−28	−0.01	−1.81	0.0705742	−0.05	−7.28	3.38160738179679E−13	0	0.36	0.718115	−0.16	−24.98	4.7570789580618E−136	−0.01	−1.79	0.074101	−0.16	−25.46	3.22281965399437E−141	−0.09	−14.12	4.22085057144117E−45	−0.01	−1.27	0.203836	−0.01	−1.34	0.179656	0.04	6.04	1.53947735461288E−09	0.02	2.84	0.00454907	−0.16	−25.83	3.49878088613515E−145	−0.02	−2.83	0.00460701	0.06
Age	−0.22	−34.81	3.28789023637514E−259	0.03	5.16	2.51091631952289E−07	−0.16	−26.29	3.04595667373508E−150	−0.12	−19.75	3.68050325306593E−86	−0.04	−6.14	8.1476341777073E−10	−0.2	−32.82	3.02984526630497E−231	−0.3	−49.66	0	−0.15	−24.43	2.66775534141661E−130	−0.14	−22.28	6.92547964477782E−109	−0.26	−42.46	0	−0.03	−5.16	2.46620793970036E−07	−0.22	−35.77	3.03066872388804E−273	−0.04	−5.78	7.49519066640319E−09	−0.23	−37.02	4.77555089407155E−292	−0.12	−18.44	2.14875420317233E−75	−0.18	−28.97	1.88111349531728E−181	−0.2
Age2	−0.03	−4.12	3.86132000161845E−05	0.02	2.46	0.0138643	−0.02	−3.25	0.00116576	−0.03	−4.92	8.50797852969819E−07	−0.01	−0.84	0.402255	−0.03	−5.15	2.65258648245826E−07	−0.05	−8.09	6.15366796443853E−16	−0.02	−2.36	0.0181275	−0.02	−3.06	0.00219819	−0.06	−10.2	2.31105891688091E−24	0.03	4.62	3.80629804348928E−06	−0.05	−7.95	1.90789698592605E−15	0.04	5.77	8.09907664556565E−09	−0.02	−3.18	0.00145574	−0.04	−6.18	6.46395310417699E−10	−0.02	−2.95	0.00314115	−0.01
Age:Sex	−0.01	−1.1	0.269903	−0.01	−1.86	0.0625683	0	0.65	0.516219	0	−0.77	0.44026	0	0.31	0.756426	−0.03	−4.29	1.76423531457605E−05	0.01	0.96	0.337747	−0.02	−3.74	0.000188137	−0.02	−3.66	0.000257016	−0.01	−2.16	0.0310593	−0.02	−3.05	0.00225476	−0.02	−2.7	0.00693334	−0.02	−3.21	0.00132915	0	0.54	0.589035	0	−0.07	0.945391	0.01	0.84	0.400663	0
Age2:Sex	0.01	1.33	0.182095	0.01	1.45	0.147333	−0.01	−0.79	0.42978	0.01	1.09	0.275759	0	−0.73	0.465019	0.01	0.9	0.368652	0.02	3.02	0.0025644	0.01	1.31	0.190396	0.01	1.68	0.092156	0.03	4.38	1.1798081762591E−05	0	−0.76	0.446478	0.01	1.43	0.153386	−0.01	−1.45	0.148216	0.01	1.47	0.140246	0.01	2.35	0.0187951	0.01	1.23	0.217956	0
Ethnicity	−0.02	−3.88	0.000105848	0.01	1.78	0.0754742	0	0.16	0.876336	−0.06	−9.17	4.99747786279929E−20	0.01	0.96	0.338434	0.01	0.79	0.429575	−0.03	−5.45	5.14109588645318E−08	0	−0.58	0.561964	−0.05	−7.93	2.21754961174119E−15	−0.04	−5.82	6.10161118093453E−09	−0.02	−2.5	0.0122983	−0.05	−8.01	1.21221664130927E−15	0.01	1.4	0.161736	−0.01	−1.15	0.251171	−0.04	−6.28	3.47078846049965E−10	−0.02	−3.54	0.000394021	0
Alcohol	0	0.67	0.503872	−0.01	−1.23	0.21914	0	−0.02	0.984488	0	−0.59	0.5528	−0.01	−1.47	0.141946	0.01	1.51	0.129953	−0.01	−1.02	0.306334	0	0.29	0.775261	−0.01	−1.3	0.192779	−0.01	−1.24	0.213469	0.01	1.45	0.146148	0	−0.45	0.652412	−0.01	−0.91	0.361442	0	−0.13	0.892936	0	0.59	0.556335	−0.01	−1.13	0.257695	0
Smoking	−0.03	−4.2	2.63098803445757E−05	−0.02	−2.47	0.0134978	−0.03	−5.44	5.39910344624296E−08	−0.03	−4.21	2.55125780157509E−05	−0.02	−2.66	0.00792482	−0.03	−4.34	1.42229124749583E−05	−0.03	−5.08	3.76119523041659E−07	−0.02	−3.1	0.00193157	−0.03	−5.5	3.90835475259534E−08	−0.03	−4.39	1.12237172232582E−05	−0.01	−2.11	0.0346955	−0.03	−4.13	3.58151600736123E−05	−0.01	−2.31	0.0209291	−0.02	−3.61	0.000309419	0.01	0.82	0.409945	−0.04	−5.6	2.21300602659796E−08	−0.03
Diabetic	−0.01	−2.07	0.0385801	0.01	0.95	0.34262	−0.02	−3.31	0.000944802	−0.02	−2.44	0.0148249	0	0.37	0.712478	−0.02	−2.69	0.0071336	−0.02	−2.6	0.00944387	−0.02	−3.28	0.00104122	−0.01	−1.84	0.0663782	−0.02	−3.92	8.90613057398944E−05	−0.02	−2.41	0.0161286	−0.03	−4.12	3.82646920878629E−05	−0.01	−1.97	0.048422	−0.01	−2	0.0450719	−0.01	−0.92	0.359341	−0.01	−1.43	0.151578	−0.02
Hypercholesterolemia	0	0.06	0.955259	0.01	0.89	0.372958	−0.01	−2.01	0.0444111	0.01	1.23	0.21893	0	0.16	0.874578	0.01	1.13	0.258564	0	0.04	0.968241	0.01	1.97	0.0491751	0.02	3.86	0.000115716	0.01	1.26	0.209257	0.02	3.17	0.00152522	0	0.43	0.667644	0.01	1	0.31507	0	−0.08	0.934301	0.01	1.07	0.286186	0	−0.26	0.7928	0
Hypertension	−0.03	−4.14	3.5321223465988E−05	−0.02	−3.42	0.000630933	−0.01	−1.66	0.0978161	−0.01	−1.91	0.0562993	0.01	1.62	0.104461	−0.01	−1.63	0.103822	−0.01	−1.71	0.087487	−0.01	−1.56	0.118801	−0.03	−4.82	1.44196706789849E−06	0	−0.37	0.710861	−0.02	−3.77	0.000165502	−0.02	−2.87	0.00414801	−0.02	−3.14	0.00170368	−0.01	−1.93	0.0532232	−0.01	−2.16	0.0308091	−0.02	−3.28	0.00104994	−0.02
Euler number	0	−0.62	0.532051	0	0.26	0.794105	−0.01	−1.04	0.29997	−0.08	−12.83	1.53117390915065E−37	0.2	31.64	2.20271970037364E−215	0.12	19.78	2.05361655057654E−86	0.06	9.09	1.08635808597749E−19	0.12	19.32	1.45325950720789E−82	0.03	5.38	7.61413469566585E−08	0.03	4.75	1.99802692332038E−06	0.09	14.37	1.2750746900631E−46	0	−0.46	0.647448	−0.04	−6.13	8.82973207292425E−10	0.07	10.89	1.53704777484473E−27	0.07	10.99	4.98025446011412E−28	0.01	0.85	0.392947	−0.01
Assessment centre 11026	−0.04	−6.9	5.2822310615936E−12	0.02	2.89	0.00387727	−0.03	−4.15	3.33210573092748E−05	0.03	4.47	7.88866764169098E−06	−0.06	−8.73	2.64653384210162E−18	−0.05	−8.65	5.28251902140524E−18	−0.06	−8.76	2.08670224980746E−18	0	−0.62	0.535128	0.06	8.84	1.02180446309206E−18	−0.02	−3.59	0.000328712	0.04	6.1	1.09377383198539E−09	0.01	1.12	0.263297	−0.03	−4.27	1.9714248054836E−05	−0.05	−8.12	4.84874208290183E−16	−0.02	−2.44	0.0144942	−0.05	−8.21	2.40334359159658E−16	−0.05
Assessment centre 11027	−0.02	−3.23	0.00125651	0.02	3.62	0.000291391	−0.05	−7.96	1.81746746833218E−15	0	−0.49	0.621076	−0.06	−10.16	3.30039456387532E−24	−0.09	−14.65	2.16475877576768E−48	−0.1	−15.83	3.86368540694802E−56	0	0.01	0.988167	0.02	3.67	0.000246734	−0.11	−17.44	1.1255153968023E−67	0.01	2.09	0.0367787	−0.04	−6.75	1.54813054139038E−11	−0.05	−7.13	1.04461869602026E−12	−0.06	−9.29	1.68618430601999E−20	−0.03	−4.86	1.19710197567002E−06	−0.1	−15.78	7.76245207919656E−56	−0.09
adj. R2	0.11			0.02			0.07			0.04			0.06			0.15			0.22			0.09			0.09			0.17			0.02			0.12			0.01			0.13			0.08			0.08			0.09
df	24711			24711			24711			24711			24711			24711			24711			24711			24711			24711			24711			24711			24711			24711			24711			24711			24711
Volume - Left hemisphere
	bankssts			caudalanteriorcingulate			caudalmiddlefrontal			cuneus			entorhinal			fusiform			inferiorparietal			inferiortemporal			isthmuscingulate			lateraloccipital			lateralorbitofrontal			lingual			medialorbitofrontal			middletemporal			parahippocampal			paracentral			parsopercularis
Covariate	r	t-value	p-value	r	t-value	p-value	r	t-value	p-value	r	t-value	p-value	r	t-value	p-value	r	t-value	p-value	r	t-value	p-value	r	t-value	p-value	r	t-value	p-value	r	t-value	p-value	r	t-value	p-value	r	t-value	p-value	r	t-value	p-value	r	t-value	p-value	r	t-value	p-value	r	t-value	p-value	r
Intercept	0.77	189.51	0	0.64	131.06	0	0.8	211.99	0	0.79	201.47	0	0.78	198.74	0	0.86	269.28	0	0.86	268.41	0	0.85	255.03	0	0.81	220.86	0	0.87	281.65	0	0.93	391.66	0	0.82	221.37	0	0.88	294.82	0	0.87	278.77	0	0.81	216.93	0	0.82	221.95	0	0.8
BMI	−0.06	−8.69	3.7539513358973E−18	0	−0.72	0.470828	0.03	4.17	3.08192006464533E−05	−0.05	−7.96	1.73545273247434E−15	−0.1	−16.34	9.97081160534801E−60	−0.09	−14.85	1.08824876158228E−49	−0.06	−9.68	3.92198777832067E−22	−0.08	−12.57	3.8821220775171E−36	−0.01	−2.06	0.0390086	−0.05	−8.13	4.42401513537633E−16	−0.02	−3.82	0.000136435	−0.09	−13.57	8.59804993398182E−42	−0.05	−7.33	2.32773112342896E−13	−0.08	−11.87	2.1460447692749E−32	−0.06	−9.33	1.16533009378246E−20	0.03	5.08	3.75852811188251E−07	−0.02
BMI2	−0.01	−1.7	0.0889478	0	0.44	0.657712	−0.01	−1.32	0.187359	−0.02	−2.48	0.0131475	0.01	1.55	0.12226	−0.02	−2.84	0.00444769	0	−0.78	0.437091	−0.01	−2.16	0.0311187	−0.01	−1.94	0.0524462	−0.04	−6.08	1.22679735309203E−09	−0.01	−2.17	0.030188	−0.01	−1.69	0.0910132	−0.01	−0.84	0.402047	−0.02	−2.68	0.00732582	−0.01	−0.89	0.375257	−0.01	−1.47	0.140636	−0.01
Sex	0	0.64	0.520955	−0.02	−3.54	0.000400708	−0.03	−4.24	2.20752241098481E−05	0.08	12.63	1.90138107191601E−36	0.06	10.11	5.81082357955943E−24	0.04	6.34	2.3899355383709E−10	−0.04	−6.48	9.50074295116639E−11	0.02	2.91	0.00358447	0.11	18.16	3.20646975492152E−73	0.04	6.6	4.31283985109398E−11	0.09	14.2	1.45780487705797E−45	0.04	6.51	7.76856161321328E−11	0.11	16.66	5.83212589732802E−62	0.06	9.78	1.5411582795893E−22	−0.02	−2.68	0.00741359	−0.03	−4.89	1.00988142246847E−06	−0.01
Age	−0.13	−20.21	3.98257515652559E−90	−0.03	−4.29	1.80761969045626E−05	−0.12	−18.79	3.31685591184677E−78	−0.11	−16.64	8.09414442126439E−62	−0.03	−4.37	1.27424878909945E−05	−0.17	−27.49	6.85202096030708E−164	−0.16	−26.24	1.06516444136446E−149	−0.15	−23.84	3.29692101159725E−124	−0.06	−9.14	6.77600298346716E−20	−0.19	−30.74	1.30837920959532E−203	−0.18	−29.39	1.22469838694024E−186	−0.16	−25.32	1.06825266694824E−139	−0.08	−13.38	1.1526383656662E−40	−0.2	−31.88	1.20811908982842E−218	−0.17	−26.97	6.55379359071665E−158	−0.07	−11.25	2.70698205776814E−29	−0.15
Age2	−0.03	−4.6	4.27382524322548E−06	0	−0.11	0.915023	−0.03	−5.23	1.74890081538554E−07	−0.04	−5.53	3.21591880839282E−08	−0.04	−5.77	8.10240191439896E−09	−0.02	−3.47	0.000513341	−0.05	−7.15	9.05499204727727E−13	−0.04	−5.63	1.80386552551161E−08	−0.02	−3.52	0.000436545	−0.07	−10.41	2.61522337564137E−25	−0.02	−2.62	0.0088377	−0.05	−8.31	1.04357011513185E−16	−0.01	−1.42	0.157067	−0.03	−4.42	9.86487529241341E−06	−0.05	−7.12	1.10470664022489E−12	−0.02	−3.13	0.00174136	−0.02
Age:Sex	−0.03	−4.97	6.83676212898433E−07	−0.04	−6.02	1.7757035956687E−09	−0.03	−4.25	2.14367694600002E−05	−0.04	−5.77	7.86402454693126E−09	−0.02	−3.47	0.000523787	−0.04	−6.9	5.50757100138708E−12	−0.03	−5.18	2.26231615946798E−07	−0.04	−6.59	4.50608579740569E−11	−0.04	−6.98	2.9444523685121E−12	−0.06	−8.94	4.30214762414417E−19	−0.05	−7.33	2.31225801401555E−13	−0.06	−9.47	3.03429720465845E−21	−0.06	−9.3	1.47548695185026E−20	−0.04	−6.47	9.93128433228996E−11	−0.03	−4.22	2.4772346558999E−05	−0.03	−4.08	4.49461920273725E−05	−0.02
Age2:Sex	0.02	2.69	0.00708962	0	0	0.998921	0.02	3.02	0.0025565	0.01	0.9	0.366536	0	−0.4	0.687252	0	0.55	0.581112	0.02	3.64	0.000275496	0.01	1.99	0.0466368	0.01	1.83	0.067408	0.02	3.2	0.00135854	0.01	1.04	0.299261	0.01	2.17	0.029954	0	−0.14	0.889863	0.01	1.61	0.107636	0.01	1.69	0.0906176	0	−0.51	0.608	0
Ethnicity	0	−0.53	0.595561	−0.02	−3.22	0.00126458	−0.03	−4.01	6.15207095518049E−05	−0.06	−9.1	9.59097808826825E−20	−0.03	−5.43	5.55259800360845E−08	−0.03	−4.4	1.10733772568208E−05	0.04	5.78	7.58500153634364E−09	−0.01	−2.01	0.0444477	−0.04	−5.62	1.96922699244874E−08	−0.05	−7.23	5.04200348534076E−13	−0.06	−9.55	1.3861192966337E−21	−0.03	−5.06	4.15553153188047E−07	−0.01	−1.36	0.174635	−0.01	−2.31	0.0207605	−0.01	−1.49	0.135695	−0.02	−2.61	0.00915066	−0.03
Alcohol	−0.01	−1	0.317964	0.01	1.2	0.231747	−0.01	−0.81	0.420175	0	0.11	0.915638	0	0.51	0.60987	0.01	1.17	0.240779	0	0.36	0.719483	0	−0.62	0.536297	−0.01	−0.92	0.35832	0	0.66	0.507561	0	−0.05	0.961559	0	0.19	0.848395	−0.01	−2	0.0450722	0	−0.34	0.733867	0.02	2.45	0.0144053	0	−0.69	0.492028	0
Smoking	0	0.76	0.445108	0.01	1.38	0.168483	0	−0.16	0.872816	−0.01	−1.99	0.0463441	−0.02	−2.36	0.0182731	−0.02	−2.7	0.00694314	−0.01	−1.35	0.177606	0	0.54	0.58587	−0.01	−1.04	0.297449	−0.02	−2.77	0.00564276	0	−0.14	0.887588	−0.03	−4.23	2.3525418275194E−05	−0.01	−1.53	0.124852	0	0.01	0.995752	−0.01	−1.15	0.250726	−0.01	−0.91	0.362694	0
Diabetic	−0.01	−2.27	0.0230233	0	−0.41	0.685163	−0.01	−2.09	0.0365324	−0.03	−4.21	2.59732747977558E−05	0	−0.6	0.546581	−0.02	−3.29	0.00101424	−0.01	−1.7	0.0883078	−0.01	−2.02	0.0430573	−0.01	−1.77	0.0770795	−0.02	−3.58	0.000337784	−0.02	−3.13	0.00177645	−0.03	−5.47	4.63958964371979E−08	−0.02	−3.01	0.00260078	−0.02	−3.77	0.000165646	−0.02	−2.55	0.0106269	0	0.59	0.558115	−0.01
Hypercholesterolemia	0	0.05	0.959245	0	−0.3	0.761743	0	−0.67	0.501767	0.01	1.33	0.182506	0	−0.27	0.788376	0	0.22	0.823391	0	−0.66	0.507115	0.01	1.06	0.289695	0.01	1.94	0.0519153	0	0.42	0.67316	0	−0.25	0.805419	0	0.19	0.846776	0	−0.51	0.607991	0	0	0.99627	0.01	1.58	0.114557	0.01	1.02	0.307623	0
Hypertension	−0.03	−3.96	7.50114243015629E−05	0	−0.11	0.912817	−0.02	−3.17	0.0015337	−0.02	−2.86	0.00430082	0	0.19	0.84693	−0.02	−3.83	0.000126953	−0.03	−5.39	7.09205713964852E−08	−0.02	−2.7	0.00697439	−0.03	−4.98	6.53533384049829E−07	−0.01	−1.49	0.134948	−0.03	−5.34	9.2050728939767E−08	−0.01	−1.61	0.107016	−0.03	−4.59	4.36839688803703E−06	−0.03	−5.3	1.19921200162383E−07	0	−0.36	0.718937	−0.03	−4.78	1.73261175539455E−06	−0.02
ICV	0.39	66.51	0	0.28	45.74	0	0.46	81.08	0	0.3	50.2	0	0.34	57.08	0	0.46	80.8	0	0.51	93.41	0	0.5	89.8	0	0.49	88.1	0	0.48	85.33	0	0.58	110.73	0	0.35	59	0	0.53	98.51	0	0.52	96.48	0	0.32	52.39	0	0.43	74.21	0	0.39
Euler number	−0.01	−1.88	0.0602788	−0.03	−4.01	6.06423167406605E−05	−0.07	−11	4.32617107038887E−28	−0.1	−15.07	4.4455151416479E−51	0.09	14.79	2.59377306128891E−49	0.01	2.21	0.0271322	−0.06	−9.85	7.34856923405479E−23	0.02	3.69	0.000228791	−0.1	−15.76	1.11270402212363E−55	−0.07	−10.75	6.68984875052104E−27	−0.04	−6.01	1.82970464209051E−09	−0.05	−7.45	9.36298446801044E−14	−0.14	−21.93	1.24135007342008E−105	0.03	5.33	9.87555268817898E−08	0.03	4.13	3.69204444676936E−05	−0.09	−14.86	9.21340819497766E−50	−0.07
Assessment centre 11026	−0.03	−5.48	4.245771932206E−08	−0.01	−1.96	0.0502949	−0.03	−4.07	4.66899524591345E−05	−0.02	−2.67	0.0075358	−0.04	−5.55	2.88187349360087E−08	−0.07	−11.74	9.89565631621958E−32	−0.01	−1.62	0.105543	−0.05	−8.57	1.07335863451627E−17	−0.01	−1.52	0.129301	−0.04	−5.95	2.70534262878705E−09	−0.09	−13.67	2.32332769730789E−42	−0.05	−7.5	6.59583580682955E−14	−0.03	−5.04	4.75318293913844E−07	−0.06	−9.16	5.69256673754394E−20	−0.06	−9.07	1.24264663562924E−19	−0.01	−2.28	0.0225049	−0.03
Assessment centre 11027	−0.04	−6.12	9.34355219548736E−10	−0.01	−1.44	0.151215	−0.01	−0.99	0.324573	−0.01	−2.19	0.0287886	−0.06	−9.58	1.0589931637154E−21	−0.09	−13.9	9.69040979729757E−44	−0.01	−2.17	0.0298589	−0.05	−7.83	5.26704603363757E−15	0.01	1.61	0.107078	−0.04	−5.83	5.46964400249685E−09	−0.08	−12.41	2.9338197664267E−35	−0.07	−11.55	8.37549849419867E−31	0	−0.7	0.486775	−0.07	−11.23	3.31426071289612E−29	−0.07	−11.76	7.4297333996982E−32	−0.01	−1.94	0.0525771	−0.01
adj. R2	0.26			0.12			0.31			0.22			0.22			0.37			0.38			0.39			0.4			0.4			0.52			0.27			0.45			0.45			0.22			0.27			0.26
df	24710			24710			24710			24710			24710			24710			24710			24710			24710			24710			24710			24710			24710			24710			24710			24710			24710
Volume - Right hemisphere
	bankssts			caudalanteriorcingulate			caudalmiddlefrontal			cuneus			entorhinal			fusiform			inferiorparietal			inferiortemporal			isthmuscingulate			lateraloccipital			lateralorbitofrontal			lingual			medialorbitofrontal			middletemporal			parahippocampal			paracentral			parsopercularis
Covariate	r	t-value	p-value	r	t-value	p-value	r	t-value	p-value	r	t-value	p-value	r	t-value	p-value	r	t-value	p-value	r	t-value	p-value	r	t-value	p-value	r	t-value	p-value	r	t-value	p-value	r	t-value	p-value	r	t-value	p-value	r	t-value	p-value	r	t-value	p-value	r	t-value	p-value	r	t-value	p-value	r
Intercept	0.8	208.23	0	0.67	142.66	0	0.78	195.12	0	0.8	207.47	0	0.75	178.07	0	0.87	273.76	0	0.88	289.77	0	0.85	253.55	0	0.8	210.69	0	0.87	278.17	0	0.92	368.19	0	0.84	247.85	0	0.9	321.94	0	0.89	306.26	0	0.83	230.62	0	0.81	217.9	0	0.8
BMI	−0.04	−5.59	2.31445028951681E−08	−0.01	−1.81	0.0709018	0.02	3.44	0.000578062	−0.03	−3.96	7.4665711223031E−05	−0.07	−10.65	1.9851785617171E−26	−0.08	−13.09	4.79034565153875E−39	−0.04	−6.68	2.37785844677201E−11	−0.07	−11.08	1.73254132333619E−28	−0.01	−1.36	0.173737	−0.05	−7.33	2.28731826446319E−13	−0.04	−5.65	1.65090918133403E−08	−0.07	−11.27	2.09407342401672E−29	−0.04	−6.83	8.39923543685767E−12	−0.06	−9.8	1.20081355327308E−22	−0.07	−11.19	5.5397108444527E−29	0.02	3.11	0.00188551	−0.03
BMI2	0	0.52	0.605032	0	0.27	0.783953	−0.01	−1.15	0.251654	−0.02	−3.67	0.000247181	0.01	1.68	0.0939347	−0.01	−2.29	0.0217624	−0.02	−3.46	0.000537323	−0.01	−2.12	0.0338654	−0.01	−1.94	0.0526964	−0.02	−3.52	0.00043281	−0.01	−1.46	0.143136	−0.02	−2.43	0.0150714	−0.01	−0.98	0.326455	−0.01	−2.08	0.0375195	0	−0.05	0.962768	−0.02	−3.17	0.00152454	0
Sex	0	0.42	0.673492	0.01	1.96	0.0498905	−0.05	−7.45	9.58285295488118E−14	0.06	9.3	1.50908320542225E−20	0.05	7.59	3.37155179284341E−14	0.11	17.75	4.804634125538E−70	0.03	4.53	6.04256186940058E−06	0.03	5.12	3.15816647548012E−07	0.05	7.17	7.8300577311659E−13	0.08	12.45	1.85971628239292E−35	0.1	15.5	6.3371764000638E−54	0.03	4.98	6.53535552056076E−07	0.12	18.36	7.89208792712463E−75	0.05	7.6	2.96367703225907E−14	−0.02	−3.58	0.000348072	0	0.67	0.504112	0.01
Age	−0.13	−21	4.35900427817253E−97	−0.05	−8.45	3.02874476363527E−17	−0.09	−14.63	2.81628249121986E−48	−0.1	−15.25	2.93220371145799E−52	−0.01	−2.08	0.0373574	−0.16	−26.23	1.27736075552233E−149	−0.19	−30.97	1.28029472126923E−206	−0.14	−22.34	1.69026698910278E−109	−0.06	−10.04	1.12221540372574E−23	−0.19	−30.66	1.15078400569314E−202	−0.14	−21.46	2.89185993103156E−101	−0.17	−26.43	7.29864179877948E−152	−0.12	−18.63	5.89542882516535E−77	−0.2	−32.72	7.57865490738394E−230	−0.15	−23.61	7.13866052631026E−122	−0.08	−11.89	1.6655053074257E−32	−0.13
Age2	−0.03	−5.25	1.56498892389412E−07	−0.01	−2.33	0.0197469	−0.02	−3.76	0.000170624	−0.05	−7.08	1.46424638996137E−12	−0.01	−2.29	0.0219205	−0.03	−5.05	4.37717052297911E−07	−0.05	−8.56	1.18718870620125E−17	−0.03	−4.7	2.59935201463968E−06	−0.02	−3.75	0.000178607	−0.06	−9.52	1.97280073164604E−21	−0.01	−1.62	0.105293	−0.05	−7.97	1.59112755969466E−15	0	0.53	0.593056	−0.03	−5.42	6.06249272717729E−08	−0.04	−6.03	1.70437800863128E−09	−0.03	−4.27	1.9203584352728E−05	−0.01
Age:Sex	−0.03	−4.99	6.06444118539309E−07	−0.01	−2.29	0.0218996	−0.02	−3.19	0.0014328	−0.04	−5.85	4.96935400621704E−09	0	−0.5	0.617285	−0.07	−11.43	3.58739590943493E−30	−0.05	−7.87	3.62393783437414E−15	−0.05	−8.22	2.07694697141773E−16	−0.03	−5.23	1.72719856380718E−07	−0.07	−10.46	1.43188944646823E−25	−0.05	−7.46	9.02015061841541E−14	−0.06	−9.01	2.27240922779179E−19	−0.03	−5.33	9.88555208006233E−08	−0.04	−6.35	2.21594913331387E−10	−0.05	−7.51	6.10825885601762E−14	−0.03	−5.23	1.69087235663424E−07	−0.02
Age2:Sex	0.01	2.25	0.0246132	0.01	0.89	0.373851	0.01	1.33	0.183284	0.01	1.71	0.0865021	0	−0.7	0.484416	0.01	1.84	0.0664443	0.03	3.94	8.2665131012904E−05	0.01	1.08	0.27962	0	0.43	0.66799	0.02	3.82	0.000131261	0.01	0.98	0.325706	0.01	2.17	0.030036	0	0.69	0.490538	0.01	1.83	0.0676611	0.01	1.35	0.178605	0	0.58	0.561101	0
Ethnicity	0.01	1.19	0.23244	−0.01	−2.26	0.023618	−0.03	−4.05	5.12236327270804E−05	−0.05	−7.55	4.590301853838E−14	−0.03	−4.31	1.61080532801481E−05	−0.01	−2.11	0.0346056	0.01	2.04	0.0417842	−0.03	−4.09	4.3204725871504E−05	−0.02	−3.64	0.000277425	−0.07	−11.2	4.90527099780908E−29	−0.04	−5.93	3.0469880548201E−09	−0.03	−4.81	1.53112864063214E−06	−0.03	−4.92	8.54380099908465E−07	−0.03	−3.97	7.16393763096107E−05	−0.01	−0.87	0.383418	−0.02	−3.14	0.00170453	−0.04
Alcohol	0.01	1.18	0.236769	0	−0.56	0.575836	−0.01	−0.94	0.349616	0	0.68	0.493904	0.01	1.29	0.197504	0.02	3.42	0.000617984	0	0.13	0.898943	0	−0.07	0.94381	−0.01	−1.68	0.093282	0	0.58	0.562382	0.01	0.97	0.333144	0	−0.35	0.72882	0	−0.47	0.636022	0	0.48	0.633763	0.02	2.65	0.00795176	0	0.25	0.799651	−0.01
Smoking	0.01	1.32	0.185184	0.01	0.89	0.371317	−0.01	−1.55	0.12064	0	−0.25	0.800266	−0.01	−1.22	0.221529	−0.01	−1.85	0.0648805	−0.01	−1.55	0.120947	0	0.25	0.801762	−0.01	−0.94	0.347112	−0.02	−2.85	0.00440642	−0.01	−1.24	0.2166	−0.02	−2.59	0.00971176	−0.01	−1.27	0.20424	0	0.03	0.974843	0	−0.06	0.952837	−0.01	−2.26	0.0239151	0
Diabetic	−0.01	−1.49	0.137484	0	−0.4	0.691929	−0.01	−1.75	0.0802222	−0.01	−2.27	0.0230766	−0.01	−1.06	0.289129	−0.02	−2.95	0.00321925	−0.01	−2.08	0.0372693	−0.03	−4.02	5.93185783764545E−05	−0.01	−1.84	0.0656523	−0.03	−4.41	1.02190724306609E−05	−0.01	−2.17	0.0300956	−0.03	−4.35	1.35689401072044E−05	−0.01	−1.32	0.186778	−0.01	−1.01	0.311469	−0.02	−3.85	0.000119208	−0.01	−1.39	0.165404	−0.01
Hypercholesterolemia	0	0.67	0.503745	0.01	1.05	0.293495	0.01	1.27	0.204235	0.01	2.22	0.0263923	0	0.09	0.92904	0	−0.1	0.921656	0	−0.22	0.828151	0	0.47	0.64189	0	−0.75	0.454964	0.01	1.19	0.234885	0	−0.07	0.941661	0	0.01	0.995481	0	0.29	0.775089	0	−0.52	0.600909	0	−0.77	0.442469	0.01	1.73	0.0837026	0
Hypertension	−0.02	−3.92	8.76042396574235E−05	−0.02	−2.47	0.0135465	−0.01	−2.25	0.0243854	−0.02	−3.25	0.001136	0.01	1.23	0.218564	−0.03	−4.01	6.16368534966308E−05	−0.03	−4.25	2.1741261655782E−05	−0.01	−1.74	0.0812655	−0.02	−3.34	0.000843321	0	−0.52	0.604584	−0.02	−3.88	0.000105144	−0.02	−3.04	0.00240249	−0.02	−3.54	0.000394427	−0.03	−4.73	2.28213153774861E−06	−0.01	−1.84	0.0651364	−0.03	−4.28	1.88684304411937E−05	−0.02
ICV	0.39	65.62	0	0.23	37.78	8.79068644484848E−304	0.46	81.93	0	0.36	60.1	0	0.31	50.4	0	0.49	87.79	0	0.52	95.48	0	0.49	89.16	0	0.45	79.03	0	0.49	87.43	0	0.56	106.03	0	0.39	66.95	0	0.47	82.99	0	0.56	106.39	0	0.36	60.79	0	0.44	76.12	0	0.39
Euler number	−0.02	−3.5	0.00046076	−0.02	−3.69	0.000221139	−0.07	−10.68	1.37838571830611E−26	−0.11	−18.13	5.81038735917532E−73	0.02	2.84	0.00455952	0	−0.42	0.677454	−0.03	−5.26	1.42559180985765E−07	0	−0.21	0.836014	−0.1	−16.3	1.97993353407731E−59	−0.06	−9.51	2.09484306104498E−21	−0.03	−5.27	1.33887812282351E−07	−0.05	−8.39	5.19873348466249E−17	−0.16	−24.68	7.76747809391275E−133	−0.02	−2.64	0.00836438	0.01	1.6	0.110437	−0.07	−11.13	1.0687839844464E−28	−0.07
Assessment centre 11026	−0.06	−9.01	2.21737438510909E−19	−0.01	−1.15	0.251505	−0.02	−2.61	0.00905501	0.01	1.71	0.0865301	−0.04	−6.29	3.21159003892556E−10	−0.09	−13.93	5.76973326641685E−44	−0.04	−6.6	4.25541559886341E−11	−0.09	−13.92	6.96538164535567E−44	−0.01	−1.34	0.179705	−0.05	−8.27	1.37018519776626E−16	−0.08	−13.26	5.29608800413536E−40	−0.06	−9.1	9.59101248721582E−20	−0.06	−9.52	1.82450521038819E−21	−0.08	−12.6	2.66689679911893E−36	−0.07	−11.4	4.93632508765951E−30	−0.02	−2.93	0.00340509	−0.03
Assessment centre 11027	−0.03	−5.15	2.66716816642882E−07	−0.01	−2.13	0.0334841	0.02	3.07	0.00215764	0.03	5.13	2.88373819339847E−07	−0.07	−10.37	3.83351603354885E−25	−0.08	−13.08	6.08096003757123E−39	−0.03	−4.46	8.32393581890357E−06	−0.06	−10.07	8.54008772831317E−24	0.01	2.11	0.0349513	−0.05	−8.5	2.0595334541262E−17	−0.08	−12.28	1.48434504422647E−34	−0.05	−8.24	1.84072243625034E−16	−0.07	−10.76	6.03898514669847E−27	−0.07	−10.47	1.30654378509056E−25	−0.06	−9.88	5.39385056538064E−23	−0.01	−1.95	0.0516476	−0.02
adj. R2	0.26			0.1			0.3			0.25			0.17			0.44			0.43			0.39			0.32			0.43			0.49			0.3			0.4			0.49			0.25			0.29			0.26
df	24710			24710			24710			24710			24710			24710			24710			24710			24710			24710			24710			24710			24710			24710			24710			24710			24710
Notes: Reference Sex - women; Reference Ethnicity - European ancestry; Reference Alcohol - no consumption; Reference Smoking - non-smoker; Reference Diabetic - no diagnosis;
Reference Hypercholesterolemia - no diagnosis; Reference Hypertension - no diagnosis; Reference assessment centre - 11025.
Abbreviations: BMI - body mass index; adj. R2 - adjusted r-squared; df - degrees of freedom; ICV - intracranial volume; r - partial corelation coefficient.
[truncated: 53 more columns]

## Sheet: Table S11 - CP-WHR - all
Area - Left hemisphere
	bankssts			caudalanteriorcingulate			caudalmiddlefrontal			cuneus			entorhinal			fusiform			inferiorparietal			inferiortemporal			isthmuscingulate			lateraloccipital			lateralorbitofrontal			lingual			medialorbitofrontal			middletemporal			parahippocampal			paracentral			parsopercularis
Covariate	r	t-value	p-value	r	t-value	p-value	r	t-value	p-value	r	t-value	p-value	r	t-value	p-value	r	t-value	p-value	r	t-value	p-value	r	t-value	p-value	r	t-value	p-value	r	t-value	p-value	r	t-value	p-value	r	t-value	p-value	r	t-value	p-value	r	t-value	p-value	r	t-value	p-value	r	t-value	p-value	r
Intercept	0.8	212.95	0	0.69	149.06	0	0.81	220.78	0	0.84	244.57	0	0.77	189.02	0	0.89	306.57	0	0.87	278.14	0	0.87	280.55	0	0.8	208.83	0	0.9	316.25	0	0.93	392.18	0	0.86	261.66	0	0.88	290.99	0	0.89	314.74	0	0.84	245.91	0	0.84	240.74	0	0.81
WHR	−0.02	−3.65	0.000265745	0.01	2.03	0.041927	0.02	3.63	0.000279841	−0.04	−7	2.67395732965476E−12	−0.06	−9.34	9.98342783312884E−21	−0.05	−7.32	2.6002821680809E−13	−0.03	−5.25	1.49341496693256E−07	−0.05	−8.38	5.35360467785943E−17	0.03	4.4	1.10535220405303E−05	−0.03	−4.13	3.56287818852478E−05	0	−0.78	0.432952	−0.07	−10.44	1.81596896903435E−25	0	−0.64	0.519899	−0.05	−7.46	8.80780862246704E−14	−0.02	−3.88	0.00010648	0.06	8.86	8.25992157384038E−19	0.01
WHR2	−0.03	−4.75	2.00824167539831E−06	0	0	0.996184	0.01	1.04	0.296447	−0.01	−1.34	0.178988	−0.02	−2.97	0.00297748	−0.02	−2.68	0.00734855	−0.01	−1.39	0.163858	−0.02	−3.91	9.08811446926147E−05	0	0.71	0.480426	0	−0.64	0.522925	−0.01	−1.46	0.145568	−0.02	−3.19	0.00142286	0	−0.06	0.950965	−0.02	−2.83	0.00458748	−0.01	−1.02	0.306826	0.02	3	0.00273741	−0.01
Sex	0.03	4.96	6.98965130234426E−07	−0.02	−3.17	0.00153167	0.02	2.69	0.0070642	0.09	14.06	9.34958987158664E−45	0.09	14.1	5.48763985960502E−45	0.06	9.43	4.39165669062483E−21	0.06	9.62	7.44609516710284E−22	0.04	6.79	1.14033615307049E−11	0.08	12.8	2.14684136246805E−37	0.11	17.32	8.73246278139735E−67	0.06	8.97	3.12594918395122E−19	0.07	10.93	9.31466271121367E−28	0.06	9.03	1.88004199940979E−19	0.06	9.37	8.18578939384493E−21	0.01	1.69	0.0903239	−0.01	−2.34	0.0190747	0.01
Age	−0.04	−6.5	8.05660888711718E−11	−0.01	−2.34	0.0192221	−0.06	−8.67	4.4444146758829E−18	−0.06	−9.9	4.76213300582266E−23	−0.03	−5.02	5.1677288103888E−07	−0.12	−18.62	7.70777615732491E−77	−0.04	−6.37	1.91711290803503E−10	−0.12	−18.67	3.17899321239678E−77	0.02	3.87	0.000109575	−0.08	−12.4	3.14506479892887E−35	−0.13	−21.41	8.39991678662881E−101	−0.08	−12.69	9.15217182021E−37	−0.02	−3.02	0.00251125	−0.1	−15.14	1.61015332974952E−51	−0.1	−16.39	4.33044737804671E−60	0	−0.65	0.51351	−0.07
Age2	−0.02	−3.78	0.000159033	−0.01	−1.46	0.144931	−0.04	−5.68	1.37999172881354E−08	−0.03	−4.89	1.00440325087905E−06	−0.04	−5.68	1.33257349212392E−08	−0.03	−4.17	3.05795807584884E−05	−0.03	−5.3	1.16748631684268E−07	−0.05	−7.64	2.33397345692051E−14	−0.02	−2.6	0.00924331	−0.03	−5.4	6.88120870399822E−08	−0.04	−5.86	4.5937812007184E−09	−0.04	−6.71	1.94178714617377E−11	−0.02	−3.45	0.000566918	−0.04	−5.98	2.25856033355351E−09	−0.03	−4.32	1.5984412347634E−05	−0.02	−3.3	0.000957293	−0.03
Age:Sex	−0.03	−4.84	1.31177370208781E−06	−0.03	−4.58	4.59906362824227E−06	−0.03	−4.03	5.55713701609423E−05	−0.03	−4.28	1.87372611196745E−05	−0.03	−4.72	2.39029872990259E−06	−0.03	−5.43	5.69805059553821E−08	−0.04	−5.78	7.44896034727648E−09	−0.04	−6.19	6.07185663581443E−10	−0.02	−2.96	0.00310248	−0.05	−7.7	1.4280225433777E−14	−0.03	−4.43	9.57490897819901E−06	−0.04	−6.75	1.51273972868836E−11	−0.03	−5.3	1.16728289319301E−07	−0.04	−6.54	6.1288224042351E−11	−0.04	−5.65	1.58268437012647E−08	−0.02	−3.85	0.000118655	−0.02
Age2:Sex	0.01	1.33	0.184493	0	−0.07	0.947656	0.02	3.73	0.000188552	0.01	1.32	0.185205	0	−0.4	0.692399	0	−0.05	0.964026	0.02	2.43	0.0152918	0.01	1.13	0.258384	0.01	1.65	0.0999487	0.01	0.8	0.422965	0.01	1.02	0.30809	0.01	1.44	0.148908	0	−0.62	0.535194	0.01	0.91	0.363393	0	0.11	0.910044	−0.01	−0.86	0.388732	0.01
Ethnicity	0	0.48	0.63355	−0.01	−1.07	0.283239	−0.03	−5.05	4.42593214684155E−07	−0.04	−5.51	3.63407256402143E−08	−0.02	−3.59	0.000331964	−0.03	−4.2	2.64552817087376E−05	0.04	6.27	3.62170867651148E−10	−0.02	−2.38	0.0172551	0	0.54	0.586086	−0.03	−4.38	1.17427579776148E−05	−0.03	−4.97	6.59936555126351E−07	−0.02	−3.48	0.000509856	0	−0.7	0.484702	−0.01	−1.31	0.190173	0.04	5.8	6.56566233381238E−09	0	0.03	0.978054	−0.04
Alcohol	−0.01	−1.02	0.307028	0	0.77	0.441919	0	−0.65	0.514995	0.01	1.2	0.231721	0	0.7	0.483527	0.01	1.37	0.171744	0.01	0.84	0.399516	0	−0.27	0.785393	0	0.38	0.706451	0.01	0.83	0.40746	0	−0.01	0.988304	0	0.61	0.545055	−0.01	−2.02	0.0434604	0	−0.09	0.925545	0.01	1.55	0.120763	0	−0.31	0.75387	0
Smoking	0.02	2.65	0.00800871	0.02	2.64	0.00829553	0.02	2.41	0.0158035	0.01	1.2	0.230988	0	0.14	0.889537	−0.01	−1.23	0.218948	0.01	1.22	0.220684	0.02	2.61	0.00897917	0.01	0.9	0.366684	0	−0.21	0.836516	0.01	1.61	0.107283	−0.01	−2.02	0.0429995	0	0.6	0.551452	0.02	3.2	0.00136101	−0.01	−0.96	0.335622	0.01	0.83	0.40868	0.01
Diabetic	−0.01	−1.29	0.195572	0	−0.33	0.742597	−0.01	−1.44	0.150853	−0.02	−3	0.00266393	−0.01	−1.23	0.217171	−0.02	−2.41	0.0158857	0	−0.63	0.531458	−0.01	−1.6	0.109642	0	−0.21	0.831977	−0.01	−1.76	0.0787279	−0.01	−1.41	0.158035	−0.02	−3.87	0.000107068	−0.01	−1.21	0.22573	−0.01	−2.35	0.0186919	−0.02	−2.66	0.00782397	0	0.45	0.651803	−0.01
Hypercholesterolemia	0	0.1	0.91889	0	−0.6	0.548427	0	−0.59	0.554847	0.01	1.05	0.293989	−0.01	−1.82	0.0691867	−0.01	−0.86	0.387963	−0.01	−1.02	0.306945	0	−0.26	0.797458	0	0.35	0.726764	0	0.03	0.975973	−0.01	−1.28	0.201392	0	−0.02	0.98282	−0.01	−1.1	0.273204	0	−0.33	0.741535	0	0.06	0.954405	0	0.25	0.803276	0.01
Hypertension	−0.02	−2.99	0.00276639	0.01	0.79	0.428098	−0.01	−2.16	0.0304834	−0.02	−3.3	0.000979609	−0.01	−1.09	0.275797	−0.02	−3.9	9.59203135225597E−05	−0.03	−4.56	5.06357887709772E−06	−0.02	−3.31	0.000925143	−0.01	−2.26	0.0241225	−0.02	−2.36	0.0181242	−0.02	−3.06	0.00219803	−0.01	−1.57	0.11581	−0.01	−2.17	0.0301609	−0.03	−4.64	3.57201871610277E−06	−0.01	−1.21	0.227601	−0.01	−2	0.0455629	−0.02
ICV	0.41	71.21	0	0.36	61.57	0	0.46	82.51	0	0.33	55.07	0	0.37	61.72	0	0.52	95.56	0	0.53	97.2	0	0.55	104.47	0	0.53	97.61	0	0.51	92.1	0	0.62	123.68	0	0.39	67.53	0	0.58	111.25	0	0.58	113.23	0	0.44	77.99	0	0.44	76.8	0	0.38
Euler number	0.01	1.73	0.0832515	−0.02	−3.23	0.00124014	−0.08	−12.94	3.71742106888069E−38	−0.04	−5.77	8.20554618537245E−09	0.03	5.26	1.46886270005146E−07	0	−0.39	0.696082	−0.04	−6.72	1.89586032699642E−11	0.07	10.4	2.75638738937307E−25	−0.1	−16.34	1.09643505342358E−59	−0.06	−9.6	8.77842900249673E−22	0.02	3.56	0.000367522	−0.04	−5.57	2.55137109419279E−08	−0.05	−8.24	1.75760943111695E−16	0.07	10.79	4.52855352453383E−27	−0.03	−4.76	1.90563986854201E−06	−0.14	−22.89	8.671452123756E−115	−0.05
Assessment centre 11026	−0.02	−2.45	0.0142313	−0.02	−3.57	0.000360458	0	0.7	0.485167	−0.02	−2.46	0.0140437	−0.03	−5.43	5.75659621477756E−08	−0.05	−7.63	2.38799422630838E−14	0	−0.09	0.931979	−0.07	−10.69	1.32772758004933E−26	−0.03	−5.44	5.47072584673499E−08	−0.01	−1.44	0.148827	−0.07	−10.67	1.63621793879207E−26	−0.03	−5.32	1.04219324630157E−07	0	−0.68	0.49496	−0.06	−9.01	2.15503866501151E−19	−0.06	−9.62	7.2402782119348E−22	0	−0.62	0.535282	0
Assessment centre 11027	−0.01	−1.69	0.0907005	−0.01	−2.06	0.0389714	0.03	4.11	3.95921642007232E−05	0	−0.6	0.546811	−0.03	−5.33	9.87063944905383E−08	−0.03	−4.29	1.82131614158556E−05	0.01	1.42	0.154312	−0.02	−3.37	0.000761547	0.01	1.43	0.15267	0.01	0.94	0.349239	−0.04	−5.63	1.8380320955573E−08	−0.04	−5.88	4.26795670386169E−09	0.05	7.57	3.90814361033104E−14	−0.03	−4.25	2.18037118440598E−05	−0.04	−6.16	7.40579024738643E−10	0.03	4.32	1.5749081721558E−05	0.02
adj. R2	0.26			0.19			0.33			0.22			0.24			0.41			0.4			0.44			0.43			0.42			0.53			0.27			0.46			0.48			0.31			0.29			0.24
df	24710			24710			24710			24710			24710			24710			24710			24710			24710			24710			24710			24710			24710			24710			24710			24710			24710
Area - Right hemisphere
	bankssts			caudalanteriorcingulate			caudalmiddlefrontal			cuneus			entorhinal			fusiform			inferiorparietal			inferiortemporal			isthmuscingulate			lateraloccipital			lateralorbitofrontal			lingual			medialorbitofrontal			middletemporal			parahippocampal			paracentral			parsopercularis
Covariate	r	t-value	p-value	r	t-value	p-value	r	t-value	p-value	r	t-value	p-value	r	t-value	p-value	r	t-value	p-value	r	t-value	p-value	r	t-value	p-value	r	t-value	p-value	r	t-value	p-value	r	t-value	p-value	r	t-value	p-value	r	t-value	p-value	r	t-value	p-value	r	t-value	p-value	r	t-value	p-value	r
Intercept	0.84	243.09	0	0.7	155.84	0	0.79	201.6	0	0.85	257.42	0	0.69	147.89	0	0.89	309.36	0	0.88	294.47	0	0.88	287.47	0	0.81	219.08	0	0.89	300.41	0	0.91	338.93	0	0.87	283.18	0	0.92	366.63	0	0.91	343.38	0	0.85	248.55	0	0.83	237.24	0	0.8
WHR	−0.02	−3.54	0.000402725	0	−0.16	0.870643	0.02	3.12	0.00184132	−0.02	−2.47	0.0136119	−0.03	−4.31	1.6091460591357E−05	−0.04	−6.73	1.78348445838984E−11	−0.04	−5.63	1.80353288106454E−08	−0.05	−7.8	6.2415989479846E−15	0.03	4.87	1.09845992431425E−06	−0.03	−4.46	8.2352648822869E−06	−0.01	−1.21	0.22804	−0.05	−8.37	6.0683606646166E−17	0	−0.18	0.857852	−0.04	−6.89	5.89519784553793E−12	−0.04	−5.98	2.21874281517964E−09	0.05	7.51	5.97674991483466E−14	0
WHR2	−0.01	−1.09	0.274496	0	−0.54	0.590209	0.01	1.05	0.294783	−0.01	−1.63	0.10242	−0.01	−2.27	0.0232	−0.02	−2.51	0.0119633	−0.02	−3.42	0.000630909	−0.03	−4.77	1.8340975139727E−06	0	0.08	0.938032	−0.01	−2.07	0.0380952	−0.01	−2.17	0.0299163	−0.03	−4.21	2.60421052090792E−05	0.01	1.61	0.107049	−0.03	−4.15	3.39514080825715E−05	−0.02	−2.44	0.0145613	0.01	1.11	0.267648	0
Sex	0.04	5.59	2.27134933278448E−08	0.01	2.19	0.0284389	0	0.56	0.575985	0.08	12.13	8.72735227089402E−34	0.08	12.17	5.78759413329554E−34	0.11	17.19	7.62095704844339E−66	0.12	19.33	1.24400290060382E−82	0.06	9.07	1.26802800790027E−19	0.05	7.61	2.91467237241678E−14	0.12	18.4	3.90452889128901E−75	0.07	11.43	3.71030096961656E−30	0.05	7.22	5.27207351034456E−13	0.06	9.72	2.72542067602032E−22	0.05	7.24	4.47833271180355E−13	0.07	11.3	1.56409022100317E−29	0.02	2.56	0.010604	0.02
Age	−0.05	−7.28	3.46886442784758E−13	−0.03	−4.83	1.38134406347954E−06	−0.04	−5.77	8.13373624918876E−09	−0.06	−8.99	2.62205748900689E−19	−0.02	−2.7	0.00703655	−0.1	−15.68	4.03768693437967E−55	−0.04	−6.41	1.43867299254294E−10	−0.1	−16.09	5.85010112154988E−58	0.02	2.94	0.00331375	−0.08	−11.85	2.67081693773466E−32	−0.11	−16.92	6.75365696457124E−64	−0.09	−13.5	2.26863390257861E−41	−0.06	−9.99	1.8228877700924E−23	−0.09	−14.77	3.9169805685576E−49	−0.08	−13.1	4.5240304598899E−39	0	0.02	0.982109	−0.05
Age2	−0.03	−4.59	4.40724644361517E−06	−0.02	−3.23	0.00125057	−0.02	−3.58	0.000338938	−0.03	−5.5	3.8253019814843E−08	−0.02	−2.79	0.00526823	−0.03	−4.78	1.77807353668341E−06	−0.03	−5.42	5.99778937573615E−08	−0.04	−6.29	3.33115598198455E−10	−0.02	−2.46	0.0137687	−0.03	−5	5.8518285414687E−07	−0.04	−6.07	1.26330257050599E−09	−0.03	−5.42	5.94305282227979E−08	−0.03	−5.22	1.76345422527618E−07	−0.04	−6.2	5.73919970050611E−10	−0.01	−2.33	0.0199942	−0.03	−4.12	3.74144179769651E−05	−0.01
Age:Sex	−0.03	−5.04	4.76181668522034E−07	−0.01	−2.08	0.0379487	−0.02	−3.36	0.000780421	−0.03	−4.1	4.07668408723682E−05	−0.01	−1.55	0.121736	−0.06	−9	2.43521632389353E−19	−0.05	−7.45	9.73924189642485E−14	−0.04	−6.56	5.38581267462265E−11	−0.01	−2.11	0.0352917	−0.05	−7.43	1.10389177106888E−13	−0.03	−5.29	1.25432548194806E−07	−0.04	−6.66	2.81762378094032E−11	−0.03	−4.46	8.04764002509646E−06	−0.05	−7.12	1.10871160614975E−12	−0.05	−8.65	5.4632077414591E−18	−0.03	−4.73	2.270597519873E−06	−0.02
Age2:Sex	0.01	1.35	0.175732	0	0	0.996075	0.01	2.02	0.0436019	0.01	1.48	0.139296	0	−0.49	0.625913	0.01	1.21	0.226879	0.02	2.39	0.0167726	0	0.3	0.76633	0	−0.46	0.646326	0.01	1.58	0.113059	0.01	1.21	0.228183	0.01	1.54	0.123246	0.01	1.06	0.28892	0.01	0.82	0.413754	−0.01	−0.8	0.423799	0	0.01	0.98893	0
Ethnicity	0.02	2.68	0.00742893	0	−0.56	0.575036	−0.03	−5.14	2.74874588443469E−07	−0.03	−4.38	1.21618011071453E−05	−0.02	−2.71	0.00672374	−0.01	−2.25	0.0243939	0.02	3.37	0.000749555	−0.02	−3.32	0.000902167	0.02	3.29	0.000999844	−0.05	−8.11	5.16509948943392E−16	−0.01	−0.84	0.402326	0	−0.77	0.441109	−0.03	−3.99	6.48943968065521E−05	−0.02	−2.68	0.00733434	0.04	6.56	5.66876803582603E−11	−0.01	−1.72	0.0854078	−0.04
Alcohol	0.01	1.09	0.277862	0	−0.5	0.620062	0	−0.76	0.448865	0.01	1.87	0.0613002	0.01	2.03	0.0422425	0.02	3.04	0.00233118	0.01	1.29	0.197082	0	−0.12	0.902707	−0.01	−1.5	0.133185	0.01	1.44	0.148698	0	−0.27	0.783874	0	0.16	0.876308	0	−0.22	0.824098	0.01	0.93	0.35258	0.02	2.65	0.00809171	0	0.73	0.467212	−0.01
Smoking	0.02	3.65	0.00026648	0.01	2.07	0.0383471	0	0.46	0.646802	0.02	2.81	0.00494958	0	0.65	0.517699	0	0.33	0.739876	0.01	1.56	0.117632	0.01	2.28	0.022357	0.01	1.89	0.0592648	0	0.11	0.912245	0	0.12	0.900673	0	−0.09	0.930356	0	0.22	0.829625	0.02	2.77	0.00552518	−0.01	−1.04	0.299622	0.01	0.83	0.408329	0.01
Diabetic	−0.01	−0.79	0.430453	0	−0.63	0.527413	−0.01	−0.87	0.386314	−0.01	−1.07	0.283953	−0.01	−1.8	0.0720608	−0.01	−2.29	0.0220978	−0.01	−1.05	0.291643	−0.02	−2.61	0.00894553	−0.01	−0.86	0.387368	−0.02	−2.7	0.00698551	0	−0.43	0.664833	−0.02	−2.44	0.0148076	0	0.64	0.523077	0	0.08	0.937005	−0.02	−3.63	0.000283407	−0.01	−0.97	0.329791	0
Hypercholesterolemia	0	0.68	0.49719	0.01	1.36	0.173606	0.01	1.85	0.0636152	0.01	1.87	0.0620808	0	0	0.996929	0	−0.59	0.553508	0	−0.58	0.563731	−0.01	−1.12	0.262295	−0.01	−1.9	0.0568838	0	0.47	0.637265	−0.01	−1.99	0.0466052	0	0.6	0.546514	0	−0.41	0.678934	−0.01	−0.84	0.401938	−0.01	−0.8	0.422994	0.01	1.69	0.0904168	0
Hypertension	−0.02	−2.53	0.0113912	−0.01	−0.89	0.372592	−0.01	−1.51	0.131876	−0.02	−3.38	0.000715601	0	−0.45	0.655545	−0.02	−3.39	0.000692577	−0.02	−3.65	0.000262212	−0.01	−1.32	0.187251	0	−0.68	0.49869	−0.01	−1.5	0.133538	−0.01	−1.42	0.155378	−0.02	−2.94	0.00333672	−0.01	−1.38	0.168961	−0.02	−3.84	0.000125816	0	−0.51	0.611915	−0.01	−2.11	0.0350459	−0.01
ICV	0.42	73.17	0	0.33	54.76	0	0.46	81.07	0	0.39	67.25	0	0.31	50.4	0	0.54	101.37	0	0.53	98.92	0	0.56	105.86	0	0.52	95.82	0	0.49	88.51	0	0.57	109.49	0	0.43	74.59	0	0.59	114.12	0	0.61	122.41	0	0.47	84.34	0	0.45	80.1	0	0.38
Euler number	−0.02	−2.53	0.0114298	−0.02	−2.57	0.0100681	−0.07	−11.23	3.30284862932897E−29	−0.07	−10.66	1.88611664065234E−26	−0.05	−8.32	8.86585187212545E−17	−0.02	−3.12	0.00182635	−0.06	−9.6	9.00112158540382E−22	0.01	1.73	0.0836908	−0.11	−17.95	1.37282651535536E−71	−0.06	−9.47	3.18216848066856E−21	0.02	3.43	0.000596409	−0.04	−6.75	1.5243999054622E−11	−0.04	−5.59	2.23417310052755E−08	0	−0.49	0.622252	−0.04	−5.81	6.25947879480988E−09	−0.11	−17.5	3.85573105148762E−68	−0.05
Assessment centre 11026	−0.04	−6.71	1.92668293858532E−11	−0.01	−1.18	0.238734	0	−0.2	0.839949	0	0.01	0.988756	−0.03	−4.02	5.77515372533959E−05	−0.06	−10.09	6.51750737006826E−24	−0.02	−2.98	0.00293115	−0.1	−15.78	7.58504158378757E−56	−0.02	−3.31	0.000950545	−0.02	−3.6	0.000319749	−0.09	−14.39	9.25503437095042E−47	−0.06	−9.02	1.95672112962807E−19	−0.05	−7.67	1.74545187350281E−14	−0.07	−11.19	5.47911706815018E−29	−0.07	−10.3	8.05778533550186E−25	0	0.15	0.882148	−0.01
Assessment centre 11027	−0.02	−3.36	0.000776867	−0.01	−0.95	0.339974	0.04	6.77	1.32035303097224E−11	0.04	6	2.05697060416062E−09	−0.03	−5.35	9.04183957330074E−08	−0.03	−4.87	1.14768459520794E−06	0.01	1.17	0.241375	−0.06	−10	1.67794170196644E−23	0.02	2.71	0.00677866	0	0.24	0.811264	−0.06	−9.4	5.84995116004614E−21	−0.03	−4.16	3.25336660556155E−05	−0.03	−4.25	2.17188355244059E−05	−0.03	−5.06	4.13445608941527E−07	−0.02	−3.38	0.000733128	0.04	5.65	1.63155839821627E−08	0.02
adj. R2	0.28			0.17			0.31			0.28			0.19			0.46			0.45			0.46			0.41			0.41			0.48			0.3			0.49			0.51			0.36			0.32			0.23
df	24710			24710			24710			24710			24710			24710			24710			24710			24710			24710			24710			24710			24710			24710			24710			24710			24710
Thickness - Left hemisphere
	bankssts			caudalanteriorcingulate			caudalmiddlefrontal			cuneus			entorhinal			fusiform			inferiorparietal			inferiortemporal			isthmuscingulate			lateraloccipital			lateralorbitofrontal			lingual			medialorbitofrontal			middletemporal			parahippocampal			paracentral			parsopercularis
Covariate	r	t-value	p-value	r	t-value	p-value	r	t-value	p-value	r	t-value	p-value	r	t-value	p-value	r	t-value	p-value	r	t-value	p-value	r	t-value	p-value	r	t-value	p-value	r	t-value	p-value	r	t-value	p-value	r	t-value	p-value	r	t-value	p-value	r	t-value	p-value	r	t-value	p-value	r	t-value	p-value	r
Intercept	0.94	435.04	0	0.9	324.5	0	0.97	583.45	0	0.93	413.15	0	0.89	307.88	0	0.97	591.47	0	0.97	609.75	0	0.96	538.44	0	0.92	379.41	0	0.96	526.17	0	0.97	592.41	0	0.96	515.04	0	0.96	530.45	0	0.96	567.11	0	0.86	262.9	0	0.95	475.08	0	0.97
WHR	−0.06	−9.39	6.79781340935972E−21	0	−0.37	0.713259	−0.02	−2.82	0.00475652	−0.01	−2.11	0.0350096	−0.05	−7.76	8.72969443886564E−15	−0.08	−12.94	3.60367232376757E−38	−0.04	−5.77	8.1699604040599E−09	−0.05	−7.31	2.81949373348479E−13	−0.02	−3.69	0.000221179	−0.04	−6.71	2.00789951771216E−11	0	−0.36	0.720357	−0.06	−8.81	1.27804241210216E−18	−0.02	−3.11	0.00185621	−0.07	−10.65	1.88723067699329E−26	−0.03	−4.74	2.19118571470642E−06	−0.03	−5.19	2.15690907134617E−07	−0.05
WHR2	−0.03	−4.1	4.18263815341748E−05	−0.01	−0.79	0.430899	−0.02	−3.1	0.00195259	−0.01	−1.81	0.0701175	−0.01	−0.88	0.379395	−0.04	−6.84	8.24054274829233E−12	−0.03	−4.01	6.03916012677522E−05	−0.01	−2.03	0.0423195	0	0.23	0.817366	−0.04	−6.14	8.36525825898999E−10	−0.02	−2.44	0.0148062	−0.02	−3.76	0.0001732	−0.04	−5.51	3.57913509092352E−08	−0.04	−6.08	1.25779701595217E−09	−0.02	−3.31	0.000945502	−0.01	−2.3	0.0212002	−0.02
Sex	0	0.02	0.987218	−0.06	−9.6	8.87942359366585E−22	−0.03	−5.2	1.95899479173718E−07	0.02	3.09	0.00199688	0.04	6.33	2.43959412823747E−10	0.02	2.6	0.00931544	−0.12	−18.78	3.97899051589663E−78	0.01	1.4	0.161995	−0.09	−13.86	1.51030442816022E−43	−0.09	−14.31	2.96011173151626E−46	0.01	1.92	0.0550917	0.03	4.26	2.00693635233756E−05	0.07	10.38	3.43567365209726E−25	0.06	8.88	7.36205000600691E−19	−0.05	−8.53	1.50280657875748E−17	−0.01	−1.77	0.0762515	0.07
Age	−0.2	−32.4	1.54679141689132E−225	0.04	6.74	1.62867477501936E−11	−0.19	−30.46	4.78550976086686E−200	−0.13	−20.94	1.70086386035339E−96	−0.05	−7.21	5.60629401156068E−13	−0.19	−29.72	1.08470573523251E−190	−0.26	−41.79	0	−0.13	−20.78	4.71707733299122E−95	−0.12	−19.8	1.44611808872671E−86	−0.25	−40.1	0	−0.09	−14.01	2.14240751319288E−44	−0.23	−36.4	1.12374681440803E−282	−0.08	−12.27	1.74393929652683E−34	−0.24	−38.71	2.937640E−318	−0.12	−19.22	9.50892796941889E−82	−0.16	−25.63	5.6025711497614E−143	−0.24
Age2	−0.03	−3.97	7.28321817574272E−05	0.02	3.77	0.000162319	−0.02	−3.04	0.00235722	−0.02	−3.11	0.00186706	−0.02	−2.72	0.00655478	−0.02	−3.44	0.00057282	−0.04	−6.43	1.29775838796791E−10	0	−0.57	0.567081	−0.01	−2.24	0.0250359	−0.06	−10.22	1.82823163863416E−24	0.01	2.13	0.0327865	−0.05	−7.48	7.53711109879011E−14	0.01	2.12	0.0343436	−0.01	−1.98	0.048085	−0.03	−5.27	1.41164491626847E−07	−0.02	−2.39	0.0169147	0
Age:Sex	0.01	0.89	0.374612	−0.03	−4.58	4.5799218460201E−06	0	0.04	0.971701	−0.01	−1.47	0.141356	0.01	0.89	0.37345	−0.01	−1.69	0.0900929	0.02	2.76	0.00579771	−0.01	−1.37	0.169846	−0.02	−3.61	0.000307863	0	0.23	0.815735	−0.02	−3.8	0.000142452	−0.02	−3.52	0.000426815	−0.04	−6.45	1.15807924262595E−10	0.01	1.83	0.0666516	0.01	1.43	0.152879	0.01	0.88	0.379929	0.01
Age2:Sex	0.02	2.38	0.0171801	0	0.07	0.946826	0	−0.45	0.653968	0	−0.04	0.968608	0	−0.14	0.891647	0.01	0.79	0.42915	0.01	2.09	0.0370746	0	0.64	0.52073	0	0.11	0.916053	0.02	3.87	0.000107311	−0.01	−0.8	0.42481	0.01	1.98	0.0474253	0	−0.74	0.457705	0.01	0.83	0.40557	0.01	1.9	0.0574888	0.01	0.81	0.417219	−0.01
Ethnicity	−0.01	−2.12	0.0339231	0	−0.18	0.858593	0	0.07	0.946417	−0.05	−8.37	5.9343534287263E−17	0	0.47	0.641737	0	0.3	0.767729	−0.02	−2.53	0.0115432	0.01	1.96	0.0503564	−0.04	−6.58	4.64821957531276E−11	−0.02	−3.82	0.000132321	−0.01	−2.28	0.0228008	−0.03	−4.45	8.53356528854649E−06	0.01	1.11	0.266123	−0.01	−0.96	0.339555	−0.03	−4.45	8.58037284200729E−06	−0.03	−5.32	1.07444372772223E−07	−0.01
Alcohol	0	0.28	0.780626	0	0.69	0.490374	0	−0.72	0.468542	−0.01	−1.51	0.131852	0	0.02	0.984503	0	0.53	0.595314	0	−0.48	0.632445	0	−0.39	0.693393	−0.02	−2.53	0.0115175	0	0.5	0.618363	0	−0.02	0.980722	0	−0.09	0.92669	0	0	0.998656	0	−0.18	0.85986	0	0.78	0.437932	0	−0.45	0.655994	0.01
Smoking	−0.02	−2.92	0.00350817	−0.01	−1.51	0.130263	−0.04	−6.24	4.50395457791142E−10	−0.03	−4.55	5.3526765190435E−06	−0.01	−1.81	0.0698513	−0.02	−2.92	0.00345778	−0.02	−3.88	0.000102808	−0.02	−2.46	0.0139196	−0.02	−3.53	0.00042424	−0.02	−3.93	8.50717887488131E−05	−0.01	−2.23	0.0260636	−0.03	−4.52	6.21468338421335E−06	−0.02	−3.57	0.000352425	−0.02	−3.28	0.00102588	0	0.02	0.98336	−0.02	−3.63	0.000287943	−0.02
Diabetic	−0.01	−2.35	0.0190059	0	0.75	0.453135	−0.01	−1.35	0.178089	−0.02	−3.1	0.00191964	0	0.42	0.673001	−0.01	−2.03	0.0419872	−0.02	−2.5	0.0124887	−0.01	−1.52	0.128524	−0.01	−2.23	0.0257187	−0.03	−4.02	5.86665947720042E−05	−0.02	−2.38	0.0172739	−0.03	−4.9	9.6461495137293E−07	−0.02	−2.38	0.0173476	−0.02	−3.46	0.00054483	0	−0.71	0.474869	0	−0.46	0.644588	−0.01
Hypercholesterolemia	0	0	0.99868	0.01	0.82	0.410337	0	−0.28	0.775863	0	0.3	0.767141	0.01	1.61	0.10753	0.02	2.84	0.00448269	0	0.04	0.969231	0.02	3.13	0.0017253	0.02	2.78	0.00548171	0.01	1.26	0.208875	0.02	2.77	0.00556448	0.01	1.59	0.112791	0.01	1.82	0.0686962	0	0.77	0.440206	0.02	2.8	0.00508486	0	0.55	0.585273	−0.01
Hypertension	−0.03	−3.99	6.54824089502627E−05	−0.01	−1.32	0.185409	−0.02	−2.39	0.0166557	−0.01	−1.32	0.185228	0.01	0.88	0.379052	−0.01	−1.79	0.0728538	−0.02	−3.44	0.000592265	−0.01	−1.03	0.301417	−0.03	−5.27	1.3818079257149E−07	0	0.23	0.816033	−0.02	−2.96	0.00306263	−0.02	−2.62	0.00867628	−0.02	−3.04	0.00235072	−0.02	−2.91	0.00356181	0	−0.06	0.955565	−0.03	−4.79	1.63790462383262E−06	−0.01
Euler number	−0.02	−2.57	0.0102287	−0.01	−1.78	0.0745635	0.02	3.19	0.00140765	−0.09	−13.69	1.6911465176975E−42	0.21	32.98	1.97535295769788E−233	0.14	21.46	3.41669350873287E−101	−0.02	−3	0.00272901	0.1	16.03	1.58669037045736E−57	0.04	6.1	1.09741114986797E−09	0.02	3.64	0.000275592	0.09	14.54	1.02416609001951E−47	0	0.47	0.635107	−0.01	−2.28	0.0223722	0.09	14.12	4.28794477873176E−45	0.08	12.62	1.99514549416893E−36	0.01	2.19	0.0288224	−0.02
Assessment centre 11026	−0.02	−3.91	9.28340141031992E−05	0.03	4.71	2.45266478928636E−06	−0.08	−13.01	1.44050438822369E−38	0.02	2.48	0.0129686	−0.05	−7.93	2.3547473440513E−15	−0.05	−8.58	9.88944888477186E−18	0	−0.54	0.59104	0.03	4.26	2.02124091537312E−05	0.08	11.91	1.31019511609463E−32	−0.01	−1	0.318037	−0.04	−5.67	1.43650969589617E−08	−0.01	−1.84	0.0655725	−0.06	−8.9	5.91872306183374E−19	−0.01	−1.21	0.227444	−0.01	−1.07	0.284888	−0.03	−4.41	1.03247373257291E−05	−0.07
Assessment centre 11027	−0.05	−7.45	9.29668492246171E−14	0.02	3.86	0.000114813	−0.09	−13.69	1.6970287555295E−42	−0.01	−1.22	0.221857	−0.07	−10.91	1.2087433923354E−27	−0.1	−16.59	1.75109681127609E−61	−0.03	−4.79	1.65717609481231E−06	−0.04	−6.11	9.84507378767028E−10	0.04	5.65	1.63476722642649E−08	−0.04	−5.98	2.25935767693196E−09	−0.06	−9.81	1.10623020668302E−22	−0.05	−8.03	9.93676917807159E−16	−0.09	−14.56	8.48104779235484E−48	−0.07	−10.28	9.54024218043958E−25	−0.03	−4.06	4.83942278219749E−05	−0.07	−11.6	5.12317236543302E−31	−0.08
adj. R2	0.1			0.01			0.1			0.04			0.07			0.14			0.16			0.07			0.07			0.16			0.05			0.13			0.05			0.15			0.06			0.07			0.13
df	24711			24711			24711			24711			24711			24711			24711			24711			24711			24711			24711			24711			24711			24711			24711			24711			24711
Thickness - Right hemisphere
	bankssts			caudalanteriorcingulate			caudalmiddlefrontal			cuneus			entorhinal			fusiform			inferiorparietal			inferiortemporal			isthmuscingulate			lateraloccipital			lateralorbitofrontal			lingual			medialorbitofrontal			middletemporal			parahippocampal			paracentral			parsopercularis
Covariate	r	t-value	p-value	r	t-value	p-value	r	t-value	p-value	r	t-value	p-value	r	t-value	p-value	r	t-value	p-value	r	t-value	p-value	r	t-value	p-value	r	t-value	p-value	r	t-value	p-value	r	t-value	p-value	r	t-value	p-value	r	t-value	p-value	r	t-value	p-value	r	t-value	p-value	r	t-value	p-value	r
Intercept	0.95	461.04	0	0.91	335.27	0	0.96	562.16	0	0.94	415.4	0	0.89	308.87	0	0.97	612.29	0	0.97	612.01	0	0.96	576.32	0	0.93	391.21	0	0.96	532.97	0	0.96	556.08	0	0.96	530.04	0	0.95	483.27	0	0.97	601.52	0	0.89	307.15	0	0.95	490.65	0	0.96
WHR	−0.04	−5.92	3.34023366068158E−09	0.01	1.57	0.116625	−0.01	−0.85	0.396216	0	0.35	0.724706	−0.04	−5.51	3.58834453971492E−08	−0.08	−12.38	4.21138071768401E−35	−0.02	−2.47	0.0136237	−0.05	−8.32	9.24830734124495E−17	−0.03	−5.44	5.36109409493924E−08	−0.02	−2.83	0.0045994	0	−0.46	0.647818	−0.04	−5.84	5.14703443329936E−09	−0.03	−4.08	4.57657896494247E−05	−0.06	−9.55	1.40705014994371E−21	−0.04	−5.77	8.19742431382668E−09	−0.03	−5.47	4.62520792240529E−08	−0.04
WHR2	−0.02	−3.69	0.000223345	0	−0.61	0.542279	−0.02	−2.52	0.0116437	−0.01	−0.82	0.410721	−0.01	−1.36	0.175228	−0.04	−5.91	3.502657022798E−09	−0.02	−3.54	0.000403169	−0.02	−3.84	0.000124173	0	−0.73	0.467908	−0.03	−4.49	7.11897762948531E−06	−0.02	−2.45	0.014351	−0.03	−5.05	4.46506147412342E−07	−0.02	−2.56	0.0104388	−0.04	−5.75	8.83685257417295E−09	−0.02	−3.87	0.000109538	−0.01	−2.26	0.0239836	−0.02
Sex	0.01	1.19	0.234086	−0.09	−13.81	3.0440284384593E−43	−0.05	−7.33	2.43526474629848E−13	−0.01	−1.25	0.210988	−0.02	−2.38	0.0173131	0.05	8.07	7.47297849051608E−16	−0.11	−17.09	4.09197919129082E−65	0.03	4.21	2.51397401117201E−05	−0.1	−16.55	3.45686187269648E−61	−0.05	−8.35	7.19434407426422E−17	0	−0.23	0.81453	0.02	2.87	0.00412068	0.05	7.22	5.24462458292654E−13	0.05	8.55	1.33876151472808E−17	−0.11	−16.71	2.42182689589134E−62	0.01	1.28	0.198842	0.07
Age	−0.21	−34.27	1.96273456557341E−251	0.03	5.02	5.14400126876613E−07	−0.17	−26.3	2.08186118519315E−150	−0.12	−19.64	3.30190434008572E−85	−0.04	−5.58	2.39648607539124E−08	−0.2	−31.59	9.66710732724848E−215	−0.3	−49.57	0	−0.15	−23.69	1.19471422779265E−122	−0.14	−21.63	7.83764022957989E−103	−0.26	−42.28	0	−0.03	−5.19	2.13632369039714E−07	−0.22	−35.12	8.95263437842048E−264	−0.03	−5.41	6.36041483763185E−08	−0.22	−36.25	2.01854631845579E−280	−0.11	−17.87	5.87046021647301E−71	−0.18	−28.13	2.20094606357303E−171	−0.19
Age2	−0.03	−3.98	7.03789897954983E−05	0.02	2.47	0.0136388	−0.02	−3.23	0.00124297	−0.03	−4.87	1.10785264791347E−06	0	−0.73	0.463876	−0.03	−4.86	1.1856481522907E−06	−0.05	−8.06	8.2024598637306E−16	−0.01	−2.2	0.0274977	−0.02	−2.95	0.00318589	−0.06	−10.11	5.48078937414761E−24	0.03	4.66	3.21892083361796E−06	−0.05	−7.75	9.49891266402895E−15	0.04	5.87	4.35861443353463E−09	−0.02	−2.99	0.00277775	−0.04	−6.02	1.7848753107011E−09	−0.02	−2.75	0.005985	−0.01
Age:Sex	0	−0.76	0.448308	−0.01	−1.81	0.0703267	0	0.73	0.463678	0	−0.76	0.45	0	0.47	0.636675	−0.02	−3.75	0.000177898	0.01	1.11	0.266179	−0.02	−3.45	0.000555902	−0.02	−3.53	0.000423091	−0.01	−1.92	0.0552014	−0.02	−2.92	0.00348036	−0.01	−2.28	0.0224739	−0.02	−2.97	0.00300592	0.01	0.98	0.32773	0	0.33	0.742249	0.01	1.06	0.290928	0
Age2:Sex	0.01	1.18	0.236402	0.01	1.46	0.144787	−0.01	−0.89	0.37173	0.01	1.03	0.303654	−0.01	−0.83	0.404809	0	0.58	0.561407	0.02	2.87	0.00411558	0.01	1.08	0.282121	0.01	1.59	0.112874	0.03	4.19	2.74015959866738E−05	−0.01	−0.85	0.39761	0.01	1.21	0.226382	−0.01	−1.55	0.12012	0.01	1.2	0.229797	0.01	2.21	0.0270747	0.01	1.06	0.29008	0
Ethnicity	−0.02	−3.91	9.29375857101211E−05	0.01	1.76	0.0789427	0	0.16	0.875672	−0.06	−9.16	5.79717563601212E−20	0.01	0.96	0.336046	0	0.78	0.437161	−0.03	−5.45	5.13273213909252E−08	0	−0.56	0.572603	−0.05	−7.91	2.5980203053097E−15	−0.04	−5.82	5.86423416914415E−09	−0.02	−2.52	0.0118909	−0.05	−8.04	9.56805880059287E−16	0.01	1.38	0.167698	−0.01	−1.16	0.244365	−0.04	−6.33	2.57357233721234E−10	−0.02	−3.53	0.000417957	0
Alcohol	0	0.77	0.439057	−0.01	−1.22	0.221627	0	0.08	0.937332	0	−0.48	0.632864	−0.01	−1.4	0.16185	0.01	1.78	0.074489	−0.01	−0.91	0.363878	0	0.48	0.630597	−0.01	−1.22	0.223915	−0.01	−1.07	0.285497	0.01	1.54	0.123479	0	−0.23	0.814316	−0.01	−0.83	0.404429	0	0.07	0.942102	0	0.69	0.492936	−0.01	−0.91	0.362017	0
Smoking	−0.03	−3.96	7.57723854540299E−05	−0.02	−2.53	0.0115591	−0.03	−5.37	7.99293485989419E−08	−0.03	−4.2	2.73619535288147E−05	−0.02	−2.44	0.0148458	−0.02	−3.82	0.000131804	−0.03	−4.95	7.6534552735509E−07	−0.02	−2.74	0.00608934	−0.03	−5.28	1.32364110292686E−07	−0.03	−4.23	2.33918134017544E−05	−0.01	−2.07	0.0387881	−0.02	−3.86	0.000111786	−0.01	−2.14	0.0325289	−0.02	−3.2	0.00137432	0.01	1.06	0.290314	−0.03	−5.35	9.11177922152524E−08	−0.03
Diabetic	−0.01	−1.84	0.0652284	0.01	0.9	0.370555	−0.02	−3.05	0.00226821	−0.02	−2.47	0.0135922	0	0.49	0.622261	−0.01	−2.3	0.021297	−0.01	−2.22	0.0262707	−0.02	−2.9	0.00375414	−0.01	−1.77	0.0764603	−0.02	−3.56	0.000371417	−0.01	−2.24	0.0250533	−0.02	−3.9	9.6319730968389E−05	−0.01	−1.82	0.0691006	−0.01	−1.52	0.12806	0	−0.76	0.446649	−0.01	−1.44	0.150473	−0.02
Hypercholesterolemia	0	0.25	0.805498	0.01	0.84	0.399093	−0.01	−1.71	0.0877959	0.01	1.31	0.1918	0	0.27	0.78437	0.01	1.55	0.12136	0	0.45	0.655356	0.02	2.4	0.0163316	0.03	3.94	8.18991441466019E−05	0.01	1.68	0.0925395	0.02	3.37	0.000753446	0	0.7	0.484955	0.01	1.14	0.25271	0	0.41	0.68285	0.01	1.17	0.242194	0	−0.14	0.886444	0
Hypertension	−0.03	−4.41	1.05369804931398E−05	−0.02	−3.55	0.000385834	−0.01	−1.14	0.253047	−0.01	−2.02	0.0432272	0.01	1.39	0.163224	−0.01	−2.11	0.0346521	−0.01	−1.06	0.289434	−0.01	−1.44	0.149634	−0.03	−5.22	1.76890013191772E−07	0	0.12	0.904765	−0.02	−3.54	0.000404772	−0.02	−3.24	0.00120387	−0.02	−3.32	0.000895141	−0.01	−1.83	0.0668733	−0.02	−2.67	0.00769652	−0.03	−4	6.47545409318187E−05	−0.02
Euler number	0	−0.53	0.594321	0	0.32	0.749707	−0.01	−1.26	0.208758	−0.08	−12.77	2.99680330083727E−37	0.2	31.8	1.67375217710928E−217	0.13	20.04	1.27406985397015E−88	0.06	8.82	1.26425037380561E−18	0.12	19.31	1.82277627885378E−82	0.04	5.54	3.10157377806611E−08	0.03	4.57	4.98591219320928E−06	0.09	14.29	3.68913364728881E−46	0	−0.28	0.7768	−0.04	−6.08	1.22027591656851E−09	0.07	10.86	2.07107751042698E−27	0.07	11.22	3.82863008081458E−29	0.01	1.19	0.234528	−0.01
Assessment centre 11026	−0.04	−6.48	9.19911513326809E−11	0.02	2.79	0.00523292	−0.03	−4.19	2.75215380530216E−05	0.03	4.37	1.23395794804401E−05	−0.05	−8.34	7.5252069321863E−17	−0.05	−7.85	4.19695112547816E−15	−0.06	−8.7	3.48628502454164E−18	0	−0.16	0.873773	0.06	9.19	4.08327658984189E−20	−0.02	−3.53	0.000420604	0.04	6.05	1.43689430611446E−09	0.01	1.47	0.140836	−0.03	−3.99	6.73138076610544E−05	−0.05	−7.55	4.37203120984222E−14	−0.01	−2	0.0457719	−0.05	−7.86	4.05143158251896E−15	−0.05
Assessment centre 11027	−0.01	−2.25	0.0244017	0.02	3.3	0.00096089	−0.05	−7.55	4.5717456960341E−14	0	−0.52	0.605445	−0.06	−9.16	5.6723877162591E−20	−0.08	−12.48	1.29522627320469E−35	−0.09	−15	1.21622944992519E−50	0.01	1.43	0.152914	0.03	4.42	9.7110480192228E−06	−0.1	−16.54	4.25708942941878E−61	0.01	2.22	0.0266658	−0.04	−5.71	1.16727621070299E−08	−0.04	−6.38	1.85354602961054E−10	−0.05	−7.54	4.7501160348927E−14	−0.03	−3.94	8.33563032628325E−05	−0.09	−14.72	7.64154149207608E−49	−0.08
adj. R2	0.11			0.02			0.07			0.04			0.06			0.15			0.22			0.09			0.09			0.17			0.02			0.12			0.01			0.13			0.08			0.08			0.09
df	24711			24711			24711			24711			24711			24711			24711			24711			24711			24711			24711			24711			24711			24711			24711			24711			24711
Volume - Left hemisphere
	bankssts			caudalanteriorcingulate			caudalmiddlefrontal			cuneus			entorhinal			fusiform			inferiorparietal			inferiortemporal			isthmuscingulate			lateraloccipital			lateralorbitofrontal			lingual			medialorbitofrontal			middletemporal			parahippocampal			paracentral			parsopercularis
Covariate	r	t-value	p-value	r	t-value	p-value	r	t-value	p-value	r	t-value	p-value	r	t-value	p-value	r	t-value	p-value	r	t-value	p-value	r	t-value	p-value	r	t-value	p-value	r	t-value	p-value	r	t-value	p-value	r	t-value	p-value	r	t-value	p-value	r	t-value	p-value	r	t-value	p-value	r	t-value	p-value	r
Intercept	0.76	184.09	0	0.63	128.04	0	0.8	207.27	0	0.78	195.69	0	0.77	191.8	0	0.86	260.71	0	0.86	260.96	0	0.84	247.23	0	0.81	215.79	0	0.87	273.6	0	0.92	381.77	0	0.81	214.11	0	0.88	287.03	0	0.86	270.55	0	0.8	210.56	0	0.81	217.53	0	0.79
WHR	−0.04	−6.34	2.36092077204811E−10	0	0.03	0.976174	0.02	3.01	0.00260788	−0.04	−5.62	1.90089654030043E−08	−0.09	−13.79	4.33649873084229E−43	−0.08	−12.48	1.29479019515366E−35	−0.04	−6.43	1.32812369866184E−10	−0.06	−10.02	1.35873104591354E−23	0	0.58	0.563146	−0.04	−5.88	4.24961560932191E−09	−0.02	−3.71	0.000203998	−0.08	−12.15	6.86910283254753E−34	−0.03	−5.31	1.10106054578979E−07	−0.06	−9.33	1.13486400697091E−20	−0.05	−7.84	4.53820107743412E−15	0.03	5.34	9.3030165720461E−08	−0.01
WHR2	−0.04	−6.01	1.90639414902312E−09	−0.01	−1.02	0.31	0	−0.29	0.774812	−0.01	−2	0.0450264	−0.02	−3.23	0.00124364	−0.04	−5.61	2.01832280364014E−08	−0.02	−2.6	0.00942559	−0.03	−4.22	2.40282025632308E−05	−0.01	−0.84	0.400216	−0.03	−3.95	7.98667765839766E−05	−0.02	−3.73	0.000192542	−0.03	−4.76	1.98952157921048E−06	−0.03	−3.97	7.3291813438502E−05	−0.04	−5.51	3.53541437643798E−08	−0.03	−4.17	3.09222736590012E−05	0.01	1.48	0.138118	−0.01
Sex	0.02	3.72	0.000197321	−0.02	−3.02	0.00251437	−0.03	−4.81	1.54961414683519E−06	0.08	13.27	4.56197369905433E−40	0.09	14.99	1.34948412417324E−50	0.07	11.68	1.90509858711919E−31	−0.01	−2.13	0.0328931	0.05	7.55	4.33807092914117E−14	0.09	14.5	1.79458395912033E−47	0.06	8.84	1.00032591085951E−18	0.09	13.67	2.30357471042918E−42	0.07	11.62	4.01101939295888E−31	0.1	16.21	8.24064193811191E−59	0.08	12.82	1.58194725372826E−37	0.01	1.81	0.0704719	−0.04	−6.6	4.1558625994101E−11	0
Age	−0.12	−19.64	3.11645851967285E−85	−0.03	−4.33	1.49257667729216E−05	−0.12	−19.16	3.11957588873033E−81	−0.1	−15.83	3.57960358893345E−56	−0.02	−2.88	0.00392914	−0.16	−26.1	3.86271643843461E−148	−0.16	−25.39	2.30869439958707E−140	−0.14	−22.66	1.45228277823723E−112	−0.06	−8.99	2.6076892035377E−19	−0.19	−29.84	3.22272050697572E−192	−0.18	−29.1	5.02294399671579E−183	−0.15	−24.05	2.65685971204294E−126	−0.08	−12.85	1.16725577205777E−37	−0.19	−30.85	4.40760053690603E−205	−0.16	−26.19	3.98174756304394E−149	−0.07	−11.68	1.96337256775782E−31	−0.15
Age2	−0.03	−4.38	1.20139987264894E−05	0	−0.09	0.926004	−0.03	−5.29	1.23523596117182E−07	−0.03	−5.33	9.96591078630602E−08	−0.03	−5.45	5.11256215349233E−08	−0.02	−3.12	0.00181968	−0.04	−6.93	4.34436957570289E−12	−0.03	−5.33	9.70727612548074E−08	−0.02	−3.44	0.000574782	−0.06	−10.14	4.15778382255719E−24	−0.02	−2.5	0.0124215	−0.05	−8	1.32737259178694E−15	−0.01	−1.24	0.214578	−0.03	−4.13	3.70805885539147E−05	−0.04	−6.91	5.02407478346101E−12	−0.02	−3.22	0.0012964	−0.02
Age:Sex	−0.03	−4.34	1.40105185230863E−05	−0.04	−5.89	3.91164935757712E−09	−0.03	−4.29	1.7950812561606E−05	−0.04	−5.52	3.47133591147061E−08	−0.02	−2.93	0.00337597	−0.04	−6.24	4.41277632151224E−10	−0.03	−4.81	1.48191238355589E−06	−0.04	−6.07	1.28550820618031E−09	−0.04	−6.89	5.72501076961236E−12	−0.05	−8.56	1.16795015038623E−17	−0.04	−6.98	3.06196825341018E−12	−0.06	−8.88	7.0938813233512E−19	−0.06	−8.84	9.97479043067927E−19	−0.04	−5.86	4.64040592695238E−09	−0.02	−3.74	0.000187036	−0.03	−4.29	1.81632426686243E−05	−0.02
Age2:Sex	0.02	2.52	0.0118538	0	0	0.998829	0.02	3.04	0.0023581	0	0.75	0.453887	0	−0.62	0.535377	0	0.26	0.795369	0.02	3.49	0.000477659	0.01	1.76	0.0790981	0.01	1.79	0.0734242	0.02	2.96	0.00303004	0.01	0.92	0.359909	0.01	1.91	0.0558257	0	−0.27	0.788159	0.01	1.37	0.170965	0.01	1.52	0.128308	0	−0.45	0.655287	0
Ethnicity	0	−0.64	0.523085	−0.02	−3.25	0.00114892	−0.03	−4.01	6.10683967055119E−05	−0.06	−9.09	1.03567686598232E−19	−0.03	−5.48	4.25193249215421E−08	−0.03	−4.46	8.19456058405062E−06	0.04	5.74	9.39584018182776E−09	−0.01	−2.06	0.039815	−0.04	−5.61	2.09577087008863E−08	−0.05	−7.23	5.12032029575856E−13	−0.06	−9.61	7.86143661106211E−22	−0.03	−5.13	2.98850811030119E−07	−0.01	−1.43	0.153584	−0.02	−2.39	0.0170037	−0.01	−1.56	0.118387	−0.02	−2.56	0.0103439	−0.03
Alcohol	−0.01	−0.88	0.380809	0.01	1.18	0.237989	−0.01	−0.82	0.410309	0	0.29	0.768516	0	0.66	0.511762	0.01	1.43	0.151963	0	0.5	0.614594	0	−0.4	0.688501	−0.01	−0.82	0.410842	0.01	0.96	0.334991	0	0.04	0.964651	0	0.4	0.690687	−0.01	−1.91	0.0560576	0	−0.13	0.897851	0.02	2.57	0.0101547	0	−0.69	0.490941	0
Smoking	0.01	1.02	0.305966	0.01	1.37	0.170026	0	−0.27	0.788313	−0.01	−1.75	0.0803244	−0.01	−1.83	0.0674256	−0.01	−2.19	0.028746	−0.01	−1.09	0.277315	0.01	0.95	0.340769	−0.01	−1.04	0.296061	−0.02	−2.49	0.0129507	0	0.02	0.985005	−0.02	−3.74	0.000185126	−0.01	−1.32	0.187147	0	0.39	0.696061	−0.01	−0.84	0.403608	−0.01	−1.1	0.269204	0
Diabetic	−0.01	−2.08	0.0371274	0	−0.39	0.696591	−0.01	−2.05	0.0406582	−0.03	−4.22	2.39965589641975E−05	0	−0.47	0.637066	−0.02	−3.09	0.00199739	−0.01	−1.72	0.085507	−0.01	−1.91	0.0555826	−0.01	−1.9	0.0576594	−0.02	−3.55	0.000387267	−0.02	−2.95	0.00319572	−0.03	−5.24	1.57886241296558E−07	−0.02	−2.9	0.00374848	−0.02	−3.6	0.000316115	−0.02	−2.39	0.0169416	0	0.44	0.657529	−0.01
Hypercholesterolemia	0	0.14	0.885437	0	−0.33	0.738017	0	−0.62	0.535986	0.01	1.4	0.16267	0	−0.22	0.82405	0	0.41	0.680091	0	−0.67	0.504477	0.01	1.18	0.238803	0.01	1.9	0.0576753	0	0.62	0.537907	0	−0.11	0.915611	0	0.37	0.708506	0	−0.47	0.641747	0	0.14	0.890654	0.01	1.68	0.0933431	0.01	0.98	0.328851	0
Hypertension	−0.03	−4.7	2.62304843708483E−06	0	−0.21	0.834763	−0.02	−2.8	0.00507171	−0.02	−3.65	0.000261877	−0.01	−1.06	0.287941	−0.03	−5	5.65430256145001E−07	−0.04	−6.38	1.78021249498845E−10	−0.02	−3.76	0.000173505	−0.03	−5.46	4.82689749783726E−08	−0.01	−2.28	0.0227504	−0.04	−5.59	2.3093861907463E−08	−0.02	−2.58	0.00988355	−0.03	−5.25	1.50628317019672E−07	−0.04	−6.3	3.01338366566504E−10	−0.01	−1.05	0.294668	−0.03	−4.58	4.64251211367343E−06	−0.03
ICV	0.39	66.28	0	0.28	45.68	0	0.46	80.98	0	0.3	50.06	0	0.34	56.64	0	0.46	80.36	0	0.51	93.14	0	0.49	89.42	0	0.49	88.1	0	0.48	85.07	0	0.57	110.47	0	0.35	58.61	0	0.53	98.25	0	0.52	96.11	0	0.31	52.13	0	0.43	74.29	0	0.39
Euler number	−0.01	−1.58	0.115188	−0.03	−3.98	6.98196395277686E−05	−0.07	−11.18	5.71347701856982E−29	−0.09	−14.73	6.96186514072038E−49	0.1	15.31	1.07057835411597E−52	0.02	2.71	0.00677351	−0.06	−9.44	4.05873644285754E−21	0.03	4.14	3.41302190083155E−05	−0.1	−15.56	2.5635788486719E−54	−0.07	−10.37	3.67051443993807E−25	−0.04	−5.94	2.86145052419767E−09	−0.04	−7.07	1.63338184920494E−12	−0.14	−21.7	1.72387122969836E−103	0.04	5.76	8.3732585902123E−09	0.03	4.42	9.85434428603341E−06	−0.09	−14.97	1.97388192474351E−50	−0.07
Assessment centre 11026	−0.03	−4.95	7.6613365004736E−07	−0.01	−1.92	0.0553592	−0.03	−4.31	1.63906750062869E−05	−0.01	−2.29	0.0219713	−0.03	−4.47	7.80790034450748E−06	−0.07	−10.81	3.61168657217543E−27	−0.01	−1.12	0.263969	−0.05	−7.82	5.36077854236498E−15	−0.01	−1.56	0.118005	−0.04	−5.6	2.14556055070134E−08	−0.08	−13.38	1.11749424434654E−40	−0.04	−6.6	4.16337259115799E−11	−0.03	−4.59	4.41870783428002E−06	−0.05	−8.44	3.23118948524905E−17	−0.05	−8.45	3.00205229109852E−17	−0.02	−2.71	0.00678368	−0.03
Assessment centre 11027	−0.03	−5.15	2.68061872512762E−07	−0.01	−1.44	0.14871	−0.01	−1.37	0.172091	−0.01	−1.36	0.173822	−0.05	−7.49	7.0369251302269E−14	−0.08	−11.88	1.80855622270044E−32	−0.01	−1.27	0.203229	−0.04	−6.28	3.53505640336998E−10	0.01	1.46	0.14515	−0.03	−4.87	1.14195049670929E−06	−0.07	−11.66	2.38123598902674E−31	−0.06	−9.62	7.3587540119453E−22	0	0.05	0.96035	−0.06	−9.73	2.49820585854272E−22	−0.07	−10.47	1.38328265137402E−25	−0.02	−2.68	0.00732542	−0.01
adj. R2	0.26			0.12			0.31			0.21			0.22			0.37			0.38			0.39			0.4			0.4			0.52			0.27			0.45			0.45			0.22			0.27			0.26
df	24710			24710			24710			24710			24710			24710			24710			24710			24710			24710			24710			24710			24710			24710			24710			24710			24710
Volume - Right hemisphere
	bankssts			caudalanteriorcingulate			caudalmiddlefrontal			cuneus			entorhinal			fusiform			inferiorparietal			inferiortemporal			isthmuscingulate			lateraloccipital			lateralorbitofrontal			lingual			medialorbitofrontal			middletemporal			parahippocampal			paracentral			parsopercularis
Covariate	r	t-value	p-value	r	t-value	p-value	r	t-value	p-value	r	t-value	p-value	r	t-value	p-value	r	t-value	p-value	r	t-value	p-value	r	t-value	p-value	r	t-value	p-value	r	t-value	p-value	r	t-value	p-value	r	t-value	p-value	r	t-value	p-value	r	t-value	p-value	r	t-value	p-value	r	t-value	p-value	r
Intercept	0.79	202.66	0	0.66	139.07	0	0.77	190.96	0	0.79	202.43	0	0.74	172.72	0	0.86	265.32	0	0.87	281.94	0	0.84	245.89	0	0.79	205.62	0	0.86	270.74	0	0.92	358.93	0	0.84	240.44	0	0.89	313.38	0	0.88	297.53	0	0.82	223.58	0	0.8	213.27	0	0.79
WHR	−0.03	−4.48	7.5770941570633E−06	−0.01	−1.57	0.115496	0.02	3.31	0.000946634	0	−0.54	0.587892	−0.05	−7.81	6.12152052898119E−15	−0.08	−11.89	1.67368186196534E−32	−0.03	−5.2	2.02591426513816E−07	−0.07	−10.4	2.86827080601653E−25	0	−0.32	0.747642	−0.03	−4.57	4.96588097490323E−06	−0.02	−3.75	0.000178341	−0.06	−9.53	1.64362600844163E−21	−0.03	−5.49	4.0886363642812E−08	−0.06	−9.97	2.19082344138597E−23	−0.07	−10.47	1.31988186175135E−25	0.03	3.95	7.76257647556412E−05	−0.02
WHR2	−0.01	−2.36	0.0184738	−0.01	−1.59	0.111478	0	0.02	0.987244	−0.01	−1.88	0.0604165	−0.02	−3	0.00266881	−0.04	−5.61	1.99464477369266E−08	−0.03	−4.27	1.96258489532172E−05	−0.04	−5.8	6.65375217243736E−09	−0.01	−1.62	0.105903	−0.03	−4.69	2.71567067856032E−06	−0.03	−4.22	2.45343036533013E−05	−0.04	−6.33	2.56987514169389E−10	−0.01	−1.06	0.290368	−0.04	−6.29	3.19204097727367E−10	−0.03	−5.29	1.24366983927334E−07	0	−0.35	0.722885	−0.01
Sex	0.02	2.49	0.0126187	0.01	2.34	0.0191337	−0.05	−7.66	1.89697812034741E−14	0.05	7.97	1.65430491967565E−15	0.06	9.8	1.19971631518583E−22	0.13	20.71	1.76507346800713E−94	0.04	6.58	4.86444920907596E−11	0.06	9.65	5.26230520550431E−22	0.04	6.11	9.88589215132762E−10	0.08	12.61	2.41646520766695E−36	0.09	14.53	1.24746417532399E−47	0.06	9.04	1.74549577127817E−19	0.11	17.81	1.58120476593823E−70	0.07	11.51	1.33905762736081E−30	0.02	2.39	0.0169926	−0.01	−1.24	0.214759	0.01
Age	−0.13	−20.59	2.2693927058757E−93	−0.05	−8.37	5.96546953704516E−17	−0.09	−14.96	2.14750496055918E−50	−0.09	−14.9	5.5585126707835E−50	−0.01	−1.27	0.203985	−0.16	−25.03	1.33199390910275E−136	−0.19	−30.37	5.67547859172542E−199	−0.13	−21.38	1.59280084781819E−100	−0.06	−9.95	2.86516581675283E−23	−0.19	−30.07	3.49746647408385E−195	−0.13	−21.11	4.69035078616019E−98	−0.16	−25.51	9.22272340173622E−142	−0.11	−17.92	2.34853470306041E−71	−0.2	−31.91	5.34650149834086E−219	−0.14	−22.7	6.37457145980661E−113	−0.08	−12.16	6.45921001652672E−34	−0.13
Age2	−0.03	−5.13	2.86118426764141E−07	−0.01	−2.29	0.0218384	−0.02	−3.81	0.000138256	−0.04	−6.94	4.01963938288857E−12	−0.01	−2.09	0.036712	−0.03	−4.74	2.11065688507897E−06	−0.05	−8.36	6.37434810023953E−17	−0.03	−4.43	9.2680356049746E−06	−0.02	−3.69	0.000226814	−0.06	−9.3	1.53095781136457E−20	−0.01	−1.47	0.14176	−0.05	−7.7	1.46125021012671E−14	0	0.69	0.492383	−0.03	−5.18	2.24260877764072E−07	−0.04	−5.79	7.20979333463984E−09	−0.03	−4.29	1.79227753735473E−05	−0.01
Age:Sex	−0.03	−4.68	2.81985604010552E−06	−0.01	−2.12	0.0342613	−0.02	−3.24	0.00118207	−0.04	−5.68	1.39755112248008E−08	0	−0.06	0.949391	−0.07	−10.78	5.04436159485657E−27	−0.05	−7.45	9.57086496602453E−14	−0.05	−7.59	3.22975213423512E−14	−0.03	−5.09	3.6793031763036E−07	−0.06	−9.98	2.00588299013839E−23	−0.04	−7.02	2.31705120310185E−12	−0.05	−8.33	8.76907764773812E−17	−0.03	−5.15	2.64438165848546E−07	−0.04	−5.7	1.19801027761714E−08	−0.04	−6.89	5.90918102449668E−12	−0.03	−5.28	1.30348214145307E−07	−0.02
Age2:Sex	0.01	2.17	0.0301752	0.01	0.86	0.390548	0.01	1.36	0.172991	0.01	1.62	0.105928	−0.01	−0.82	0.413093	0.01	1.57	0.117387	0.02	3.76	0.000170612	0.01	0.84	0.401529	0	0.38	0.70745	0.02	3.65	0.000263762	0.01	0.86	0.387261	0.01	1.93	0.0537294	0	0.57	0.565979	0.01	1.59	0.111219	0.01	1.14	0.253092	0	0.58	0.560976	0
Ethnicity	0.01	1.14	0.252886	−0.01	−2.3	0.0213745	−0.03	−4.04	5.25561213328207E−05	−0.05	−7.53	5.08857627662767E−14	−0.03	−4.37	1.22169945979019E−05	−0.01	−2.19	0.0282593	0.01	1.98	0.0471585	−0.03	−4.18	2.87185351511748E−05	−0.02	−3.65	0.000263707	−0.07	−11.25	2.82509595911408E−29	−0.04	−6	1.9616995415449E−09	−0.03	−4.91	9.22211933610407E−07	−0.03	−4.92	8.79596897967112E−07	−0.03	−4.08	4.44121457142666E−05	−0.01	−0.98	0.329197	−0.02	−3.12	0.00183346	−0.04
Alcohol	0.01	1.22	0.222476	0	−0.56	0.57397	−0.01	−0.94	0.345474	0.01	0.86	0.388751	0.01	1.35	0.176939	0.02	3.64	0.000274949	0	0.31	0.760053	0	0.1	0.918202	−0.01	−1.6	0.108526	0	0.77	0.443377	0.01	1.06	0.289772	0	−0.16	0.869752	0	−0.35	0.728044	0	0.62	0.53318	0.02	2.76	0.0057743	0	0.32	0.745886	−0.01
Smoking	0.01	1.49	0.13502	0.01	0.95	0.341031	−0.01	−1.67	0.0947611	0	−0.2	0.842468	−0.01	−0.93	0.353769	−0.01	−1.36	0.172278	−0.01	−1.32	0.186938	0	0.67	0.502428	−0.01	−0.91	0.362299	−0.02	−2.64	0.00836294	−0.01	−1.08	0.28167	−0.01	−2.19	0.0282025	−0.01	−1.05	0.295778	0	0.43	0.665017	0	0.35	0.728317	−0.02	−2.38	0.0170991	0
Diabetic	−0.01	−1.39	0.164008	0	−0.32	0.75206	−0.01	−1.78	0.0756167	−0.02	−2.41	0.0160206	−0.01	−0.99	0.321225	−0.02	−2.69	0.00723826	−0.01	−1.96	0.0495952	−0.02	−3.73	0.000195481	−0.01	−1.84	0.065883	−0.03	−4.34	1.41047524907887E−05	−0.01	−2.06	0.0396892	−0.03	−4.1	4.14281259630978E−05	−0.01	−1.32	0.187614	0	−0.66	0.511663	−0.02	−3.56	0.00037755	−0.01	−1.48	0.138359	−0.01
Hypercholesterolemia	0	0.69	0.49278	0.01	1.07	0.285329	0.01	1.27	0.203918	0.01	2.22	0.026646	0	0.05	0.960151	0	0.11	0.909064	0	−0.07	0.943196	0	0.68	0.497548	0	−0.71	0.477135	0.01	1.28	0.19985	0	−0.02	0.985977	0	0.18	0.854988	0	0.33	0.738493	0	−0.28	0.781529	0	−0.62	0.535061	0.01	1.75	0.0806744	0
Hypertension	−0.03	−4.38	1.17332389542589E−05	−0.02	−2.59	0.0095674	−0.01	−2.05	0.0408387	−0.02	−3.93	8.50892743211809E−05	0	0.32	0.746961	−0.03	−4.93	8.31110904293498E−07	−0.03	−4.83	1.37925639468784E−06	−0.02	−2.45	0.0144158	−0.02	−3.56	0.000371595	−0.01	−1.24	0.214413	−0.03	−4.41	1.04272254001985E−05	−0.02	−3.87	0.00010896	−0.03	−4.17	3.118315510618E−05	−0.03	−5.27	1.38853057354687E−07	−0.02	−2.54	0.0110011	−0.03	−4.24	2.22061014038645E−05	−0.02
ICV	0.38	65.42	0	0.23	37.68	4.1746557596346E−302	0.46	81.89	0	0.36	60.12	0	0.3	50.16	0	0.49	87.36	0	0.52	95.22	0	0.49	88.77	0	0.45	78.94	0	0.49	87.23	0	0.56	105.81	0	0.39	66.61	0	0.47	82.76	0	0.56	105.99	0	0.36	60.42	0	0.44	76.15	0	0.39
Euler number	−0.02	−3.34	0.000842345	−0.02	−3.67	0.000244883	−0.07	−10.79	4.62165844098739E−27	−0.11	−17.81	1.50790815167412E−70	0.02	3.22	0.00128888	0	−0.05	0.964047	−0.03	−5.02	5.31304398937451E−07	0	0.07	0.940455	−0.1	−16.23	6.49688150507086E−59	−0.06	−9.18	4.69142737881585E−20	−0.03	−5.06	4.16262981895305E−07	−0.05	−8.06	8.09203609731349E−16	−0.15	−24.45	1.58843773518779E−130	−0.02	−2.46	0.0140929	0.01	1.86	0.0627641	−0.07	−11.14	9.76322870309517E−29	−0.06
Assessment centre 11026	−0.05	−8.62	7.11345483656664E−18	−0.01	−1	0.319232	−0.02	−2.86	0.00421086	0.01	1.72	0.0855387	−0.04	−5.61	1.99958212458967E−08	−0.08	−13.05	8.97692884220257E−39	−0.04	−6.23	4.80981247276176E−10	−0.08	−13.13	2.82557459210625E−39	−0.01	−1.33	0.18447	−0.05	−7.92	2.45543270473988E−15	−0.08	−12.92	4.43638122514426E−38	−0.05	−8.36	6.43117397545652E−17	−0.06	−9.13	7.47145707904371E−20	−0.08	−11.85	2.66063857150803E−32	−0.07	−10.57	4.88050470638128E−26	−0.02	−3.26	0.00110805	−0.03
Assessment centre 11027	−0.03	−4.45	8.60016346261368E−06	−0.01	−1.87	0.0608912	0.02	2.56	0.0106051	0.03	5.09	3.63601337149991E−07	−0.06	−9.16	5.592076857375E−20	−0.07	−11.15	8.79643110856463E−29	−0.02	−3.63	0.000287529	−0.05	−8.39	5.01711769433496E−17	0.01	2.12	0.0339154	−0.05	−7.73	1.12101379657794E−14	−0.07	−11.58	6.10733456534155E−31	−0.04	−6.74	1.65745887564498E−11	−0.06	−9.82	1.03073214442104E−22	−0.06	−8.84	1.04853735250337E−18	−0.05	−8.23	2.02710295150119E−16	−0.02	−2.48	0.0131229	−0.01
adj. R2	0.26			0.1			0.3			0.25			0.17			0.44			0.43			0.39			0.32			0.43			0.49			0.3			0.4			0.49			0.25			0.29			0.26
df	24710			24710			24710			24710			24710			24710			24710			24710			24710			24710			24710			24710			24710			24710			24710			24710			24710
Notes: Reference Sex - women; Reference Ethnicity - European ancestry; Reference Alcohol - no consumption; Reference Smoking - non-smoker; Reference Diabetic - no diagnosis;
Reference Hypercholesterolemia - no diagnosis; Reference Hypertension - no diagnosis; Reference assessment centre - 11025.
Abbreviations: WHR - waist-to-hip ratio; adj. R2 - adjusted r-squared; df - degrees of freedom; ICV - intracranial volume; r - partial corelation coefficient.
[truncated: 53 more columns]

## Sheet: Table S12 - CP-WC -all
Area - Left hemisphere
	bankssts			caudalanteriorcingulate			caudalmiddlefrontal			cuneus			entorhinal			fusiform			inferiorparietal			inferiortemporal			isthmuscingulate			lateraloccipital			lateralorbitofrontal			lingual			medialorbitofrontal			middletemporal			parahippocampal			paracentral			parsopercularis
Covariate	r	t-value	p-value	r	t-value	p-value	r	t-value	p-value	r	t-value	p-value	r	t-value	p-value	r	t-value	p-value	r	t-value	p-value	r	t-value	p-value	r	t-value	p-value	r	t-value	p-value	r	t-value	p-value	r	t-value	p-value	r	t-value	p-value	r	t-value	p-value	r	t-value	p-value	r	t-value	p-value	r
Intercept	0.81	215.75	0	0.69	150.84	0	0.82	223.33	0	0.84	247.84	0	0.77	191.9	0	0.89	310.57	0	0.87	281.66	0	0.88	284.29	0	0.8	210.98	0	0.9	320.07	0	0.93	397.22	0	0.86	265.41	0	0.88	294.41	0	0.9	318.9	0	0.85	248.79	0	0.84	243.62	0	0.81
waist circumference	−0.02	−3.84	0.000121277	0.02	2.65	0.00796423	0.03	4.35	1.36167531314164E−05	−0.06	−8.8	1.4539804604733E−18	−0.06	−9.15	6.36207165153339E−20	−0.06	−10.17	3.10980238482722E−24	−0.04	−6.79	1.17604114741941E−11	−0.08	−12.23	2.63366984708843E−34	0.03	4.14	3.4129753258716E−05	−0.05	−7.34	2.21060868810634E−13	0	0.48	0.632236	−0.08	−12.19	4.17445494633011E−34	−0.01	−1.2	0.230107	−0.06	−10.17	3.01027957866112E−24	−0.04	−6.3	3.04328683467715E−10	0.07	11.1	1.43399655019979E−28	0
waist circumference2	−0.02	−3.68	0.000237921	0	−0.06	0.951564	0	0.19	0.849398	−0.01	−2.11	0.0347672	−0.01	−1.63	0.103174	−0.01	−2.18	0.0296231	−0.01	−1.3	0.194958	−0.02	−3.06	0.00220481	0	0.48	0.631604	−0.01	−2.17	0.030352	−0.02	−2.37	0.0175927	−0.02	−2.55	0.0106914	0	0.27	0.785395	−0.02	−2.74	0.00614113	0	−0.15	0.884206	0.02	2.39	0.0167941	−0.01
Sex	0.03	4.34	1.42020907171107E−05	−0.02	−3.26	0.00112158	0.02	3.8	0.000145893	0.09	14.43	4.96337907997635E−47	0.08	13.11	3.69628497147925E−39	0.06	9.52	1.81532800464653E−21	0.06	9.88	5.86762252617971E−23	0.04	6.54	6.12437636454479E−11	0.1	15.86	2.10513773173176E−56	0.12	19.45	1.14962288623402E−83	0.06	9.2	3.77553641198444E−20	0.06	9.88	5.57724849953121E−23	0.07	10.28	9.50621367710883E−25	0.06	9.29	1.61923177803385E−20	0.01	1.77	0.0775446	−0.01	−0.8	0.422088	0.02
Age	−0.04	−6.68	2.48283233272531E−11	−0.01	−2.21	0.0269146	−0.05	−8.5	1.93829216414987E−17	−0.07	−10.44	1.93764612149306E−25	−0.04	−5.52	3.32967333606731E−08	−0.12	−19.13	5.8631638942834E−81	−0.04	−6.73	1.76752496012564E−11	−0.12	−19.24	6.33239495113161E−82	0.03	4.13	3.6009668561763E−05	−0.08	−12.84	1.30117812434558E−37	−0.14	−21.54	5.73408928147593E−102	−0.08	−13.35	1.55170726234521E−40	−0.02	−3.05	0.00229014	−0.1	−15.67	4.26459078903144E−55	−0.11	−16.64	8.14074508961335E−62	0	−0.1	0.917759	−0.07
Age2	−0.02	−3.89	0.000100609	−0.01	−1.42	0.156229	−0.04	−5.61	2.09890475043936E−08	−0.03	−5.05	4.36022354007472E−07	−0.04	−5.85	5.11666795539649E−09	−0.03	−4.36	1.29771304382792E−05	−0.03	−5.42	5.92207873193875E−08	−0.05	−7.88	3.39686831987341E−15	−0.02	−2.53	0.0112779	−0.04	−5.54	3.10141353200592E−08	−0.04	−5.88	4.08459226063155E−09	−0.04	−6.94	4.02852107171258E−12	−0.02	−3.46	0.000534538	−0.04	−6.18	6.53850663956689E−10	−0.03	−4.42	9.90912558886393E−06	−0.02	−3.1	0.00192699	−0.03
Age:Sex	−0.03	−5.19	2.14455069563273E−07	−0.03	−4.59	4.55075722052903E−06	−0.03	−3.94	8.13568788697768E−05	−0.03	−4.4	1.10029028588804E−05	−0.03	−4.98	6.26654226662399E−07	−0.04	−5.68	1.38615081676799E−08	−0.04	−5.92	3.22630624785331E−09	−0.04	−6.54	6.25651381580855E−11	−0.02	−2.9	0.00368891	−0.05	−7.77	8.38176924045198E−15	−0.03	−4.5	6.78538882648597E−06	−0.04	−7.04	1.96358429533949E−12	−0.03	−5.34	9.51915388169716E−08	−0.04	−6.79	1.11720292928058E−11	−0.04	−5.79	7.01006407872429E−09	−0.02	−3.62	0.000295607	−0.02
Age2:Sex	0.01	1.39	0.164743	0	−0.08	0.934373	0.02	3.7	0.000218335	0.01	1.39	0.163859	0	−0.29	0.772551	0	0.03	0.977162	0.02	2.48	0.0132044	0.01	1.22	0.222601	0.01	1.6	0.109873	0.01	0.83	0.405661	0.01	1.04	0.298344	0.01	1.56	0.119922	0	−0.62	0.538021	0.01	0.99	0.323944	0	0.15	0.883601	−0.01	−0.96	0.339402	0.01
Ethnicity	0	0.42	0.676912	−0.01	−1.02	0.307453	−0.03	−4.98	6.30692045583706E−07	−0.04	−5.72	1.10483468426656E−08	−0.02	−3.74	0.000182451	−0.03	−4.41	1.05516662375075E−05	0.04	6.13	8.70522864016912E−10	−0.02	−2.62	0.00877398	0	0.62	0.533119	−0.03	−4.58	4.65311535225282E−06	−0.03	−4.99	6.03247951271178E−07	−0.02	−3.72	0.000202946	0	−0.71	0.475083	−0.01	−1.52	0.127715	0.04	5.7	1.22949805441341E−08	0	0.24	0.807033	−0.04
Alcohol	−0.01	−1.09	0.275209	0	0.78	0.433572	0	−0.63	0.527454	0.01	1.1	0.271569	0	0.64	0.523846	0.01	1.28	0.202267	0	0.78	0.434718	0	−0.39	0.697315	0	0.4	0.685535	0	0.73	0.466552	0	−0.06	0.952285	0	0.5	0.618057	−0.01	−2.02	0.0435976	0	−0.2	0.841557	0.01	1.52	0.128539	0	−0.21	0.830111	0
Smoking	0.02	2.55	0.0108803	0.02	2.69	0.00720641	0.02	2.5	0.0123551	0.01	1.03	0.303383	0	−0.11	0.910637	−0.01	−1.4	0.162232	0.01	1.1	0.270593	0.02	2.43	0.0149915	0.01	1.02	0.306638	0	−0.29	0.774293	0.01	1.57	0.117121	−0.01	−2.29	0.0221257	0	0.59	0.557309	0.02	3.03	0.00241239	−0.01	−1.04	0.299659	0.01	1.04	0.297494	0.01
Diabetic	−0.01	−1.39	0.165362	0	−0.36	0.718444	−0.01	−1.43	0.152406	−0.02	−2.9	0.00374998	−0.01	−1.35	0.178382	−0.01	−2.31	0.0210134	0	−0.56	0.5735	−0.01	−1.47	0.142665	0	−0.17	0.861699	−0.01	−1.53	0.126935	−0.01	−1.47	0.140607	−0.02	−3.85	0.00011666	−0.01	−1.19	0.232858	−0.01	−2.24	0.0248902	−0.02	−2.57	0.0102196	0	0.39	0.696365	−0.01
Hypercholesterolemia	0	−0.03	0.978236	0	−0.6	0.548928	0	−0.56	0.575761	0.01	0.99	0.319828	−0.01	−1.99	0.0464792	−0.01	−0.9	0.368002	−0.01	−1.06	0.289695	0	−0.29	0.770714	0	0.43	0.669774	0	0.07	0.944061	−0.01	−1.38	0.1684	0	−0.15	0.883037	−0.01	−1.08	0.279746	0	−0.38	0.703336	0	0.09	0.929601	0	0.33	0.738995	0.01
Hypertension	−0.02	−2.75	0.00603526	0	0.6	0.551198	−0.02	−2.41	0.0157446	−0.02	−2.61	0.00901422	0	−0.69	0.492982	−0.02	−3.07	0.00216477	−0.03	−4.03	5.60983363068506E−05	−0.01	−2.27	0.0230727	−0.02	−2.41	0.0159948	−0.01	−1.58	0.115083	−0.02	−3.15	0.00165107	0	−0.77	0.438375	−0.01	−2.05	0.0405113	−0.02	−3.79	0.000148573	0	−0.65	0.512813	−0.02	−2.78	0.00546716	−0.02
ICV	0.41	71.46	0	0.37	61.63	0	0.46	82.54	0	0.33	55.37	0	0.37	62.17	0	0.52	95.99	0	0.53	97.54	0	0.56	104.99	0	0.53	97.61	0	0.51	92.35	0	0.62	123.95	0	0.4	68.02	0	0.58	111.45	0	0.59	113.71	0	0.45	78.24	0	0.44	76.76	0	0.38
Euler number	0.01	1.51	0.130082	−0.02	−3.09	0.00199473	−0.08	−12.71	6.81086999507398E−37	−0.04	−6.23	4.73639358843834E−10	0.03	4.91	9.09986642773294E−07	−0.01	−0.96	0.337096	−0.04	−7.06	1.73211286136718E−12	0.06	9.67	4.44350288383548E−22	−0.1	−16.15	2.37146532077338E−58	−0.06	−10.1	6.16914195626692E−24	0.02	3.58	0.000346988	−0.04	−6.14	8.23226588343538E−10	−0.05	−8.28	1.26253658214163E−16	0.06	10.19	2.57819074079602E−24	−0.03	−5.11	3.25465493890957E−07	−0.14	−22.27	8.02978878831635E−109	−0.05
Assessment centre 11026	−0.02	−2.61	0.00896953	−0.02	−3.42	0.000621524	0.01	0.96	0.335002	−0.02	−2.87	0.0040775	−0.04	−6.04	1.5657469188018E−09	−0.05	−8.11	5.12103388882103E−16	0	−0.42	0.674347	−0.07	−11.24	2.93739601413764E−29	−0.03	−5.15	2.57569367817478E−07	−0.01	−1.66	0.0966351	−0.07	−10.62	2.63685253198489E−26	−0.04	−5.99	2.12698558819504E−09	0	−0.75	0.454955	−0.06	−9.48	2.7841746445475E−21	−0.06	−9.93	3.4193382700506E−23	0	−0.06	0.955115	0
Assessment centre 11027	−0.01	−1.71	0.0866702	−0.01	−2.16	0.0308711	0.03	4.02	5.91456190195795E−05	0	−0.36	0.717342	−0.03	−5.44	5.52358032287259E−08	−0.02	−3.88	0.000104531	0.01	1.64	0.100953	−0.02	−2.81	0.00497601	0.01	1.5	0.132856	0.01	1.43	0.152802	−0.04	−5.87	4.39841970005312E−09	−0.04	−5.68	1.39337397086984E−08	0.05	7.67	1.82839510472774E−14	−0.02	−3.87	0.000109175	−0.04	−5.79	7.29859085669524E−09	0.03	4.03	5.70467129108796E−05	0.02
adj. R2	0.26			0.19			0.33			0.22			0.24			0.41			0.4			0.45			0.43			0.42			0.53			0.28			0.46			0.48			0.31			0.3			0.24
df	24710			24710			24710			24710			24710			24710			24710			24710			24710			24710			24710			24710			24710			24710			24710			24710			24710
Area - Right hemisphere
	bankssts			caudalanteriorcingulate			caudalmiddlefrontal			cuneus			entorhinal			fusiform			inferiorparietal			inferiortemporal			isthmuscingulate			lateraloccipital			lateralorbitofrontal			lingual			medialorbitofrontal			middletemporal			parahippocampal			paracentral			parsopercularis
Covariate	r	t-value	p-value	r	t-value	p-value	r	t-value	p-value	r	t-value	p-value	r	t-value	p-value	r	t-value	p-value	r	t-value	p-value	r	t-value	p-value	r	t-value	p-value	r	t-value	p-value	r	t-value	p-value	r	t-value	p-value	r	t-value	p-value	r	t-value	p-value	r	t-value	p-value	r	t-value	p-value	r
Intercept	0.84	246.3	0	0.71	157.81	0	0.79	203.95	0	0.86	260.5	0	0.69	149.99	0	0.89	313.45	0	0.88	298.24	0	0.88	291.28	0	0.82	221.41	0	0.89	304.01	0	0.91	343.16	0	0.88	287.07	0	0.92	371.04	0	0.91	347.79	0	0.85	251.76	0	0.84	240.18	0	0.8
waist circumference	−0.02	−2.98	0.00291759	0	0.23	0.818542	0.02	3.85	0.000117488	−0.03	−4.61	4.11360077720376E−06	−0.03	−3.97	7.32581385832798E−05	−0.05	−8.01	1.21493683245032E−15	−0.05	−7.37	1.75319224292305E−13	−0.06	−9.96	2.58617418312101E−23	0.03	4.78	1.72194317231884E−06	−0.05	−7.58	3.63620114703419E−14	−0.01	−1.07	0.282866	−0.06	−9.57	1.15686933106265E−21	0	0.02	0.984183	−0.05	−8.66	5.18088024398714E−18	−0.05	−7.14	9.39449249629462E−13	0.06	9.78	1.52354058652857E−22	0
waist circumference2	0	−0.33	0.740129	−0.01	−1	0.318863	0	0.78	0.433378	−0.02	−3.38	0.000720599	−0.01	−1.05	0.295992	−0.02	−2.6	0.00936445	−0.02	−2.97	0.00299649	−0.02	−3.42	0.000621849	−0.01	−1.1	0.271861	−0.01	−1.57	0.115909	−0.02	−2.6	0.00943881	−0.02	−3.42	0.000627622	0	0.07	0.943397	−0.01	−2.34	0.0190904	0	−0.73	0.464505	0	0.56	0.577253	0.01
Sex	0.03	5.09	3.54101951791596E−07	0.01	2.18	0.0292928	0.01	1.3	0.195243	0.09	13.52	1.66652253932637E−41	0.08	12.34	6.91274897557249E−35	0.11	17.81	1.55769648742488E−70	0.13	20.7	2.28702984826123E−94	0.05	8.61	7.94056426927575E−18	0.06	9.89	4.85009444820572E−23	0.13	20.65	5.71614205895821E−94	0.08	12.29	1.31861170998646E−34	0.04	5.97	2.37942789398193E−09	0.07	10.85	2.39776812120228E−27	0.04	6.76	1.42737105020919E−11	0.07	11.51	1.34688058826512E−30	0.03	4.18	2.87966254024206E−05	0.02
Age	−0.05	−7.45	9.55447145047748E−14	−0.03	−4.87	1.10482133126836E−06	−0.04	−5.59	2.35690081593606E−08	−0.06	−9.32	1.31401315237242E−20	−0.02	−2.88	0.00392004	−0.1	−16.15	2.14532728500602E−58	−0.04	−6.78	1.24334926340224E−11	−0.1	−16.56	3.14620294798577E−61	0.02	3.16	0.00155961	−0.08	−12.16	6.21925715875801E−34	−0.11	−17.05	7.62226101553573E−65	−0.09	−14.02	1.85179156003196E−44	−0.06	−10.12	5.22881842267202E−24	−0.1	−15.13	1.79110973563959E−51	−0.08	−13.39	9.15278030277399E−41	0	0.49	0.625355	−0.05
Age2	−0.03	−4.64	3.46765236523255E−06	−0.02	−3.23	0.00121836	−0.02	−3.51	0.000442976	−0.04	−5.61	1.99709937110041E−08	−0.02	−2.87	0.00413835	−0.03	−4.94	8.0137636106165E−07	−0.04	−5.58	2.46128112250313E−08	−0.04	−6.49	8.57002305620204E−11	−0.02	−2.4	0.0162755	−0.03	−5.14	2.73860737012599E−07	−0.04	−6.12	9.26723450702792E−10	−0.04	−5.62	1.94711813093529E−08	−0.03	−5.21	1.85773204720482E−07	−0.04	−6.37	1.88497099290195E−10	−0.02	−2.45	0.0142101	−0.03	−3.97	7.27596973748369E−05	−0.01
Age:Sex	−0.03	−5.15	2.62086425693082E−07	−0.01	−2.1	0.0356422	−0.02	−3.28	0.00102263	−0.03	−4.2	2.72747894856906E−05	−0.01	−1.74	0.0823295	−0.06	−9.22	3.24832305121092E−20	−0.05	−7.73	1.11425426715121E−14	−0.04	−6.96	3.49981328302634E−12	−0.01	−2.06	0.039581	−0.05	−7.64	2.24612266114109E−14	−0.03	−5.43	5.70531421939533E−08	−0.04	−7	2.61320391277121E−12	−0.03	−4.34	1.42961175132853E−05	−0.05	−7.49	7.38816843097026E−14	−0.06	−8.91	5.64311994846243E−19	−0.03	−4.62	3.79515926181527E−06	−0.02
Age2:Sex	0.01	1.4	0.162663	0	0	0.999068	0.01	1.99	0.0470737	0.01	1.5	0.132785	0	−0.43	0.665993	0.01	1.28	0.199801	0.02	2.46	0.0139081	0	0.39	0.695591	0	−0.51	0.612983	0.01	1.63	0.103473	0.01	1.23	0.218753	0.01	1.64	0.100739	0.01	1.05	0.292479	0.01	0.9	0.367663	0	−0.73	0.463402	0	−0.05	0.956495	0
Ethnicity	0.02	2.64	0.00841694	0	−0.57	0.568959	−0.03	−5.07	4.07229790317988E−07	−0.03	−4.52	6.08977012478135E−06	−0.02	−2.76	0.00576794	−0.02	−2.42	0.0154062	0.02	3.23	0.00125899	−0.02	−3.5	0.000468666	0.02	3.35	0.000797189	−0.05	−8.26	1.47597106862157E−16	−0.01	−0.88	0.380983	−0.01	−0.95	0.340395	−0.03	−4.03	5.55231349245342E−05	−0.02	−2.82	0.00482747	0.04	6.45	1.13162732811273E−10	−0.01	−1.53	0.124965	−0.04
Alcohol	0.01	1.07	0.283666	0	−0.52	0.606212	0	−0.72	0.468956	0.01	1.77	0.0774622	0.01	2.01	0.0449273	0.02	2.95	0.00314448	0.01	1.2	0.229513	0	−0.22	0.823523	−0.01	−1.51	0.132065	0.01	1.38	0.168668	0	−0.33	0.742985	0	0.05	0.958467	0	−0.24	0.81132	0.01	0.86	0.389779	0.02	2.61	0.00896454	0.01	0.79	0.429856	−0.01
Smoking	0.02	3.55	0.00038765	0.01	2.06	0.0394385	0	0.53	0.593272	0.02	2.76	0.00578323	0	0.53	0.597893	0	0.16	0.871514	0.01	1.43	0.153178	0.01	2.1	0.0360954	0.01	2.01	0.0443881	0	0.02	0.980789	0	0.08	0.934936	0	−0.3	0.760614	0	0.21	0.835289	0.02	2.61	0.00904867	−0.01	−1.18	0.236965	0.01	1	0.317487	0.01
Diabetic	−0.01	−0.87	0.384791	0	−0.65	0.518377	−0.01	−0.88	0.376632	−0.01	−0.9	0.366134	−0.01	−1.9	0.0574277	−0.01	−2.25	0.0243209	−0.01	−1.02	0.308333	−0.02	−2.61	0.00907652	−0.01	−0.81	0.418767	−0.02	−2.57	0.0102989	0	−0.45	0.649556	−0.02	−2.46	0.0138567	0	0.7	0.481387	0	0.06	0.954368	−0.02	−3.67	0.000246383	−0.01	−1.07	0.285987	0
Hypercholesterolemia	0	0.6	0.549492	0.01	1.33	0.184203	0.01	1.89	0.0592274	0.01	1.86	0.0623145	0	−0.1	0.921273	0	−0.68	0.494433	0	−0.65	0.515017	−0.01	−1.23	0.220037	−0.01	−1.85	0.0639798	0	0.5	0.620272	−0.01	−2.06	0.0391598	0	0.46	0.64371	0	−0.41	0.685138	−0.01	−0.93	0.353576	−0.01	−0.87	0.386178	0.01	1.72	0.0852731	0
Hypertension	−0.02	−2.45	0.0142194	−0.01	−0.91	0.360871	−0.01	−1.77	0.0775613	−0.02	−2.81	0.00490571	0	−0.31	0.754656	−0.02	−2.81	0.00491296	−0.02	−3.06	0.00223467	0	−0.59	0.555481	−0.01	−0.84	0.400557	0	−0.78	0.436019	−0.01	−1.33	0.184519	−0.01	−2.3	0.0211881	−0.01	−1.35	0.177238	−0.02	−3.22	0.00127597	0	−0.07	0.941127	−0.02	−2.8	0.00508319	−0.01
ICV	0.42	73.44	0	0.33	54.87	0	0.46	81.13	0	0.39	67.38	0	0.31	50.66	0	0.54	101.78	0	0.53	99.29	0	0.56	106.34	0	0.52	95.79	0	0.49	88.79	0	0.57	109.72	0	0.43	75.01	0	0.59	114.3	0	0.62	122.88	0	0.47	84.71	0	0.45	80.11	0	0.38
Euler number	−0.02	−2.59	0.0096013	−0.02	−2.56	0.0103753	−0.07	−11.01	4.15915222132059E−28	−0.07	−11.02	3.59650322063076E−28	−0.05	−8.42	3.84907825787451E−17	−0.02	−3.53	0.000418812	−0.06	−10	1.77226203146561E−23	0.01	1.19	0.234338	−0.11	−17.77	3.21727361828428E−70	−0.06	−9.92	3.60655722632841E−23	0.02	3.33	0.000871187	−0.05	−7.21	5.94802178749962E−13	−0.04	−5.59	2.34114988354006E−08	−0.01	−0.93	0.353278	−0.04	−6.11	1.02271731660351E−09	−0.11	−16.97	3.0589917624671E−64	−0.05
Assessment centre 11026	−0.04	−6.96	3.558352485694E−12	−0.01	−1.15	0.251703	0	0	0.99877	0	−0.04	0.970883	−0.03	−4.31	1.66244394195684E−05	−0.07	−10.49	1.05867483421129E−25	−0.02	−3.3	0.000977155	−0.1	−16.28	2.91958830787484E−59	−0.02	−2.92	0.00350847	−0.02	−3.9	9.61191759144095E−05	−0.09	−14.39	9.16316515511988E−47	−0.06	−9.52	1.81121694301895E−21	−0.05	−7.66	1.98778940021609E−14	−0.07	−11.65	2.79527296095514E−31	−0.07	−10.74	7.88405596076763E−27	0	0.68	0.499275	−0.01
Assessment centre 11027	−0.02	−3.48	0.000500478	−0.01	−1.03	0.302746	0.04	6.68	2.48232177708231E−11	0.04	6.32	2.71971375631427E−10	−0.03	−5.44	5.3109625677683E−08	−0.03	−4.72	2.37411561781748E−06	0.01	1.4	0.160079	−0.06	−9.73	2.44303857973942E−22	0.02	2.74	0.00609174	0	0.72	0.471073	−0.06	−9.46	3.29988946618866E−21	−0.03	−4.04	5.385755219835E−05	−0.03	−4.28	1.83714792291566E−05	−0.03	−4.83	1.34395761242661E−06	−0.02	−3.23	0.00125027	0.03	5.33	1.00058360703679E−07	0.02
adj. R2	0.28			0.17			0.31			0.28			0.18			0.46			0.45			0.46			0.41			0.41			0.48			0.3			0.49			0.51			0.36			0.32			0.23
df	24710			24710			24710			24710			24710			24710			24710			24710			24710			24710			24710			24710			24710			24710			24710			24710			24710
Thickness - Left hemisphere
	bankssts			caudalanteriorcingulate			caudalmiddlefrontal			cuneus			entorhinal			fusiform			inferiorparietal			inferiortemporal			isthmuscingulate			lateraloccipital			lateralorbitofrontal			lingual			medialorbitofrontal			middletemporal			parahippocampal			paracentral			parsopercularis
Covariate	r	t-value	p-value	r	t-value	p-value	r	t-value	p-value	r	t-value	p-value	r	t-value	p-value	r	t-value	p-value	r	t-value	p-value	r	t-value	p-value	r	t-value	p-value	r	t-value	p-value	r	t-value	p-value	r	t-value	p-value	r	t-value	p-value	r	t-value	p-value	r	t-value	p-value	r	t-value	p-value	r
Intercept	0.94	440.72	0	0.9	327.71	0	0.97	590.61	0	0.94	417.78	0	0.89	311.42	0	0.97	599.34	0	0.97	617.43	0	0.96	545.08	0	0.93	383.64	0	0.96	533.35	0	0.97	599.22	0	0.96	521.45	0	0.96	536.39	0	0.96	574.44	0	0.86	266.13	0	0.95	480.66	0	0.97
waist circumference	−0.06	−9.81	1.09428611877699E−22	−0.01	−2.23	0.0259097	0.01	1.33	0.183726	−0.02	−2.6	0.00925886	−0.08	−11.89	1.68903092511769E−32	−0.08	−13.07	6.36335946995383E−39	−0.04	−5.6	2.16483628079165E−08	−0.05	−7.47	8.21214359508537E−14	−0.03	−5.12	3.15488427577193E−07	−0.05	−7.14	9.25365647072888E−13	0.01	2.03	0.0423695	−0.05	−7.53	5.17057598237306E−14	−0.01	−2.35	0.0188542	−0.07	−11.1	1.52913762736343E−28	−0.03	−4.23	2.33566267454711E−05	−0.04	−5.85	4.9040538666103E−09	−0.03
waist circumference2	−0.04	−6.61	3.98974915345834E−11	0	−0.43	0.668654	−0.02	−3.73	0.000194148	−0.02	−3.36	0.000794765	0	−0.22	0.822379	−0.06	−8.84	1.06242890218772E−18	−0.05	−7.72	1.17188326139534E−14	−0.03	−5.26	1.48940876983821E−07	−0.01	−2.19	0.0283204	−0.07	−10.54	6.27089547169431E−26	−0.01	−1.97	0.0491398	−0.04	−5.7	1.21457536251561E−08	−0.03	−4.47	7.87911083695261E−06	−0.05	−7.84	4.59218558942395E−15	−0.02	−3.32	0.000910465	−0.03	−4.01	6.19082522530364E−05	−0.03
Sex	−0.02	−3.52	0.000436838	−0.07	−10.44	1.84433033787087E−25	−0.06	−9.13	7.04908374434777E−20	0.02	2.72	0.00656651	0.04	6.72	1.82961072321107E−11	−0.01	−1.98	0.0473958	−0.15	−24.58	8.47003648876852E−132	−0.01	−1.26	0.206795	−0.11	−16.89	1.16881873301248E−63	−0.12	−19.78	2.01103145396457E−86	0.01	0.87	0.385578	0.01	0.95	0.340561	0.07	10.25	1.26573792861737E−24	0.04	6.24	4.34587614911113E−10	−0.08	−11.92	1.14867325797948E−32	−0.02	−3.87	0.000110856	0.05
Age	−0.21	−33.29	9.2677730439823E−238	0.04	6.73	1.72359308716505E−11	−0.19	−30.7	3.34818028688993E−203	−0.13	−21.23	3.83430470520328E−99	−0.05	−7.75	9.40249964696374E−15	−0.19	−30.81	1.30722786387838E−204	−0.26	−42.55	0	−0.14	−21.54	6.03584285561057E−102	−0.13	−20.26	1.49273848943541E−90	−0.25	−41	0	−0.09	−14	2.21365217960304E−44	−0.23	−37.18	1.74733091408209E−294	−0.08	−12.42	2.44456883464857E−35	−0.24	−39.66	0	−0.12	−19.57	1.17180542834123E−84	−0.16	−26.15	9.44668268173946E−149	−0.24
Age2	−0.03	−4.19	2.75322945681308E−05	0.02	3.73	0.000193948	−0.02	−3.06	0.0022141	−0.02	−3.19	0.00142274	−0.02	−2.91	0.00362601	−0.02	−3.75	0.000177217	−0.04	−6.61	3.97867725261588E−11	0	−0.74	0.459376	−0.01	−2.34	0.0193489	−0.07	−10.47	1.36068380511806E−25	0.01	2.14	0.0323431	−0.05	−7.66	1.96540629071986E−14	0.01	2.02	0.0437593	−0.01	−2.24	0.0250723	−0.03	−5.37	7.96243272415581E−08	−0.02	−2.52	0.0116164	0
Age:Sex	0	0.68	0.496139	−0.03	−4.67	2.98643133411431E−06	0	−0.11	0.911309	−0.01	−1.56	0.119953	0	0.77	0.440205	−0.01	−2.1	0.0356752	0.02	2.61	0.00903395	−0.01	−1.44	0.150605	−0.02	−3.57	0.000363476	0	−0.04	0.964113	−0.03	−3.96	7.50200068467615E−05	−0.02	−3.73	0.000195045	−0.04	−6.83	8.56709715113493E−12	0.01	1.49	0.136819	0.01	1.23	0.220493	0	0.77	0.442884	0.01
Age2:Sex	0.02	2.49	0.0126748	0	0.07	0.945728	0	−0.39	0.697198	0	−0.01	0.990745	0	−0.08	0.939848	0.01	0.95	0.342571	0.01	2.16	0.0305255	0	0.72	0.47168	0	0.13	0.895176	0.03	3.98	7.01082872580115E−05	0	−0.77	0.440412	0.01	2.09	0.036668	0	−0.68	0.497671	0.01	0.96	0.335182	0.01	1.96	0.0494984	0.01	0.87	0.384465	−0.01
Ethnicity	−0.02	−2.44	0.0148495	0	−0.21	0.83211	0	0.05	0.9641	−0.05	−8.48	2.41888810215623E−17	0	0.22	0.827453	0	−0.09	0.924866	−0.02	−2.77	0.00556492	0.01	1.69	0.0915782	−0.04	−6.76	1.37763348418188E−11	−0.03	−4.13	3.63651465508366E−05	−0.01	−2.24	0.0251957	−0.03	−4.71	2.53214984947689E−06	0.01	1.06	0.288847	−0.01	−1.29	0.198159	−0.03	−4.57	4.97091587179492E−06	−0.04	−5.51	3.71582123003067E−08	−0.01
Alcohol	0	0.09	0.929583	0	0.67	0.502695	0	−0.78	0.438263	−0.01	−1.6	0.110647	0	−0.05	0.96149	0	0.3	0.76798	0	−0.68	0.49727	0	−0.56	0.576549	−0.02	−2.62	0.00873703	0	0.23	0.814659	0	−0.03	0.972998	0	−0.24	0.80716	0	−0.07	0.942166	0	−0.38	0.700344	0	0.7	0.483613	0	−0.56	0.57294	0.01
Smoking	−0.02	−3.19	0.00141517	−0.01	−1.5	0.132695	−0.04	−6.38	1.81413829474954E−10	−0.03	−4.62	3.8838126456765E−06	−0.01	−1.97	0.0484896	−0.02	−3.3	0.000961274	−0.03	−4.08	4.60687316539959E−05	−0.02	−2.67	0.00750135	−0.02	−3.62	0.000297273	−0.03	−4.15	3.28084210750588E−05	−0.01	−2.27	0.0231087	−0.03	−4.79	1.66090108606064E−06	−0.02	−3.68	0.000231214	−0.02	−3.59	0.000325714	0	−0.12	0.902843	−0.02	−3.77	0.000160565	−0.03
Diabetic	−0.01	−2.3	0.0216664	0.01	0.84	0.401545	−0.01	−1.62	0.105976	−0.02	−3.04	0.00233382	0	0.62	0.533241	−0.01	−2.06	0.0393237	−0.02	−2.43	0.014956	−0.01	−1.43	0.153035	−0.01	−2.06	0.0393818	−0.02	−3.93	8.62338951870026E−05	−0.02	−2.57	0.0100381	−0.03	−4.97	6.77918684183072E−07	−0.02	−2.54	0.0111391	−0.02	−3.46	0.000532437	−0.01	−0.79	0.427565	0	−0.4	0.692655	−0.01
Hypercholesterolemia	0	−0.23	0.82138	0.01	0.88	0.379916	0	−0.56	0.576643	0	0.23	0.816236	0.01	1.66	0.0976026	0.02	2.51	0.0121119	0	−0.17	0.864827	0.02	2.97	0.00298673	0.02	2.77	0.00567131	0.01	1.01	0.313378	0.02	2.63	0.00858675	0.01	1.32	0.187748	0.01	1.64	0.1009	0	0.5	0.619224	0.02	2.65	0.00809592	0	0.44	0.663383	−0.01
Hypertension	−0.02	−3.3	0.00097844	−0.01	−1.01	0.313648	−0.02	−2.83	0.00463228	−0.01	−1.05	0.294224	0.01	1.88	0.0600701	−0.01	−0.97	0.331592	−0.02	−2.96	0.00307975	0	−0.49	0.621581	−0.03	−4.74	2.13987502122606E−06	0.01	0.89	0.375314	−0.02	−3.29	0.00101037	−0.01	−2.26	0.0238694	−0.02	−2.96	0.00308981	−0.01	−2.17	0.0303824	0	0.14	0.890972	−0.03	−4.31	1.62484038592509E−05	−0.01
Euler number	−0.02	−3.13	0.00177431	−0.01	−1.97	0.048815	0.02	3.38	0.000725582	−0.09	−13.87	1.41202733843028E−43	0.2	32.26	9.69639766843318E−224	0.13	20.7	1.98206767516792E−94	−0.02	−3.41	0.000653652	0.1	15.54	3.10899622169572E−54	0.04	5.73	1.02477380860926E−08	0.02	3.05	0.00227079	0.09	14.67	1.52280883950869E−48	0	0.12	0.90519	−0.02	−2.4	0.0163734	0.09	13.46	3.62467303001963E−41	0.08	12.39	3.88664766364741E−35	0.01	1.82	0.069391	−0.02
Assessment centre 11026	−0.03	−4.3	1.72971277242809E−05	0.03	4.68	2.9348941924862E−06	−0.08	−13.03	1.05300476851774E−38	0.02	2.47	0.0134257	−0.05	−8.51	1.77332203560643E−17	−0.06	−9.16	5.76772023358568E−20	0	−0.61	0.538916	0.03	4	6.34140630948993E−05	0.07	11.77	6.70719300351846E−32	−0.01	−1.05	0.29456	−0.04	−5.62	1.90597931873777E−08	−0.01	−2.21	0.0272564	−0.06	−8.99	2.66611345737715E−19	−0.01	−1.66	0.0977723	−0.01	−1.28	0.199934	−0.03	−4.61	3.96585718272948E−06	−0.08
Assessment centre 11027	−0.05	−7.54	4.93347966640122E−14	0.03	4.17	3.00449473766548E−05	−0.09	−14.47	2.75184358561752E−47	−0.01	−1.19	0.235893	−0.07	−10.31	7.12588470342192E−25	−0.11	−16.8	5.46289748226869E−63	−0.03	−4.95	7.57189155831045E−07	−0.04	−6.21	5.52616714480385E−10	0.04	5.85	4.88374706539376E−09	−0.04	−6.07	1.27012875661687E−09	−0.07	−10.26	1.25671573687382E−24	−0.05	−8.39	5.13410237628045E−17	−0.09	−14.77	3.63544268914445E−49	−0.07	−10.39	3.00348003807286E−25	−0.03	−4.23	2.37753148548094E−05	−0.07	−11.58	5.97728111868747E−31	−0.09
adj. R2	0.1			0.01			0.1			0.04			0.07			0.15			0.16			0.07			0.08			0.16			0.05			0.13			0.05			0.15			0.06			0.07			0.13
df	24711			24711			24711			24711			24711			24711			24711			24711			24711			24711			24711			24711			24711			24711			24711			24711			24711
Thickness - Right hemisphere
	bankssts			caudalanteriorcingulate			caudalmiddlefrontal			cuneus			entorhinal			fusiform			inferiorparietal			inferiortemporal			isthmuscingulate			lateraloccipital			lateralorbitofrontal			lingual			medialorbitofrontal			middletemporal			parahippocampal			paracentral			parsopercularis
Covariate	r	t-value	p-value	r	t-value	p-value	r	t-value	p-value	r	t-value	p-value	r	t-value	p-value	r	t-value	p-value	r	t-value	p-value	r	t-value	p-value	r	t-value	p-value	r	t-value	p-value	r	t-value	p-value	r	t-value	p-value	r	t-value	p-value	r	t-value	p-value	r	t-value	p-value	r	t-value	p-value	r
Intercept	0.95	466.64	0	0.91	338.4	0	0.96	569.15	0	0.94	419.92	0	0.89	312.27	0	0.97	620.12	0	0.97	619.58	0	0.97	583.5	0	0.93	395.72	0	0.96	539.57	0	0.96	562.3	0	0.96	536.48	0	0.95	488.66	0	0.97	608.76	0	0.89	310.83	0	0.95	496.51	0	0.96
waist circumference	−0.03	−4.13	3.57413156732379E−05	0	−0.54	0.589046	0.02	2.69	0.00721738	0	0.07	0.944221	−0.05	−8.05	8.41247148809125E−16	−0.08	−12.26	1.95698670701269E−34	0.01	1.13	0.258574	−0.05	−7.38	1.69329132188702E−13	−0.04	−5.85	4.85759465133696E−09	−0.01	−1.13	0.260391	0	0.29	0.77519	−0.03	−5.4	6.89558885197363E−08	−0.03	−4.62	3.80214692180554E−06	−0.05	−7.93	2.37010586177313E−15	−0.04	−6.28	3.50572570215319E−10	−0.04	−6.18	6.56491769907199E−10	−0.03
waist circumference2	−0.03	−4.52	6.11215075110998E−06	0	−0.55	0.579129	−0.03	−4.45	8.5010903154678E−06	−0.02	−3.04	0.00234599	0	−0.69	0.488367	−0.05	−7.4	1.43160167074616E−13	−0.03	−5.44	5.3114193013716E−08	−0.04	−6.44	1.23511777950534E−10	−0.01	−1.36	0.173902	−0.05	−7.08	1.46676299322455E−12	−0.02	−3.24	0.00120182	−0.04	−6.63	3.46147860901547E−11	−0.01	−2.14	0.0327323	−0.04	−6.41	1.49980678659751E−10	−0.02	−3.91	9.20560793460696E−05	−0.03	−4.76	1.91116527798247E−06	−0.02
Sex	−0.01	−1.76	0.0791066	−0.09	−14.63	2.87532433949002E−48	−0.07	−10.84	2.67585383097336E−27	−0.01	−1.62	0.104337	−0.02	−3.41	0.000652844	0.03	4.58	4.60696080533104E−06	−0.14	−22.77	1.4141997114113E−113	0.01	1.09	0.275075	−0.13	−20.82	1.83688377638521E−95	−0.08	−12.15	7.14571412080851E−34	−0.01	−1.12	0.263617	0	0.53	0.593863	0.05	7.11	1.17850376895387E−12	0.03	5.5	3.94489679341107E−08	−0.13	−21.33	5.26923333021714E−100	0	−0.51	0.613194	0.06
Age	−0.22	−34.76	1.772924749521E−258	0.03	5.12	3.12825336415141E−07	−0.17	−26.52	8.70060310598349E−153	−0.13	−19.81	1.26515465152179E−86	−0.04	−5.95	2.79822937347432E−09	−0.2	−32.6	2.77122769850222E−228	−0.3	−49.93	0	−0.15	−24.47	1.21661841051111E−130	−0.14	−22.08	4.994023751995E−107	−0.26	−42.72	0	−0.03	−5.28	1.29501223961854E−07	−0.22	−35.7	3.36628544759874E−272	−0.04	−5.67	1.413067607539E−08	−0.23	−36.98	2.03903256096609E−291	−0.12	−18.3	2.47171492510888E−74	−0.18	−28.74	1.06997112877117E−178	−0.2
Age2	−0.03	−4.09	4.3562156725183E−05	0.02	2.44	0.0145037	−0.02	−3.24	0.0012115	−0.03	−4.91	9.35188194764437E−07	−0.01	−0.87	0.385951	−0.03	−5.13	2.86882482592453E−07	−0.05	−8.1	5.76233159650163E−16	−0.02	−2.39	0.0169897	−0.02	−3.05	0.00228821	−0.06	−10.21	1.90331666720503E−24	0.03	4.62	3.84227699885474E−06	−0.05	−7.91	2.5867606262466E−15	0.04	5.77	7.90806267886814E−09	−0.02	−3.19	0.00144382	−0.04	−6.16	7.18538150223598E−10	−0.02	−2.9	0.00377623	−0.01
Age:Sex	−0.01	−0.96	0.334677	−0.01	−1.87	0.0619707	0	0.66	0.510582	0	−0.75	0.452591	0	0.34	0.733464	−0.03	−4.12	3.87646484912764E−05	0.01	0.97	0.330952	−0.02	−3.65	0.000267664	−0.02	−3.58	0.000340177	−0.01	−2.12	0.0336717	−0.02	−3.06	0.00224731	−0.02	−2.57	0.0102273	−0.02	−3.16	0.0015829	0	0.64	0.524005	0	0.08	0.938534	0.01	0.97	0.332484	0
Age2:Sex	0.01	1.27	0.205516	0.01	1.44	0.149868	−0.01	−0.86	0.390643	0.01	1.03	0.303484	0	−0.78	0.432683	0	0.73	0.465958	0.02	2.93	0.00343052	0.01	1.18	0.239055	0.01	1.64	0.101456	0.03	4.26	2.09379317962655E−05	−0.01	−0.82	0.409521	0.01	1.29	0.19538	−0.01	−1.5	0.132565	0.01	1.33	0.184342	0.01	2.28	0.0223287	0.01	1.12	0.263314	0
Ethnicity	−0.03	−4.05	5.05736326594123E−05	0.01	1.76	0.0786066	0	0.14	0.888186	−0.06	−9.21	3.47323964649032E−20	0.01	0.8	0.425826	0	0.42	0.673776	−0.04	−5.51	3.71873041515151E−08	−0.01	−0.83	0.406755	−0.05	−8.07	7.14675463786091E−16	−0.04	−5.94	2.83935889812856E−09	−0.02	−2.54	0.0110812	−0.05	−8.23	1.97913527245587E−16	0.01	1.27	0.202663	−0.01	−1.4	0.160722	−0.04	−6.49	8.89940224584195E−11	−0.02	−3.75	0.000178938	0
Alcohol	0	0.67	0.501092	−0.01	−1.24	0.215364	0	0.01	0.995628	0	−0.56	0.578807	−0.01	−1.45	0.146835	0.01	1.58	0.113595	−0.01	−1	0.315015	0	0.31	0.75767	−0.01	−1.28	0.201635	−0.01	−1.22	0.223532	0.01	1.48	0.138739	0	−0.39	0.69699	−0.01	−0.89	0.374227	0	−0.08	0.938894	0	0.59	0.557042	−0.01	−1.05	0.291874	0
Smoking	−0.03	−4.15	3.28312411313844E−05	−0.02	−2.46	0.0137707	−0.03	−5.46	4.91542695459369E−08	−0.03	−4.2	2.69391142037437E−05	−0.02	−2.56	0.0105721	−0.03	−4.18	2.87649829550447E−05	−0.03	−5.08	3.83643611994667E−07	−0.02	−3	0.00269256	−0.03	−5.42	5.86846478138521E−08	−0.03	−4.36	1.31626550251692E−05	−0.01	−2.1	0.0355941	−0.03	−4.05	5.07448172135942E−05	−0.01	−2.25	0.0245774	−0.02	−3.5	0.000473359	0.01	0.9	0.369234	−0.04	−5.51	3.69984220843586E−08	−0.03
Diabetic	−0.01	−1.98	0.0481896	0.01	1.02	0.309826	−0.02	−3.23	0.00124051	−0.02	−2.38	0.0173004	0	0.6	0.551232	−0.01	−2.35	0.0187346	−0.02	−2.42	0.0156273	−0.02	−2.92	0.00347707	−0.01	−1.74	0.0814916	−0.02	−3.63	0.000282693	−0.01	−2.29	0.0220894	−0.03	−3.94	8.00772983328886E−05	−0.01	−1.84	0.06571	−0.01	−1.68	0.0926323	−0.01	−0.79	0.431581	−0.01	−1.34	0.1801	−0.02
Hypercholesterolemia	0	0.01	0.992833	0.01	0.93	0.350101	−0.01	−1.93	0.0533198	0.01	1.28	0.199955	0	0.28	0.782379	0.01	1.24	0.216384	0	0.18	0.859342	0.01	2.15	0.0319161	0.02	3.86	0.000112203	0.01	1.46	0.145513	0.02	3.28	0.00105491	0	0.48	0.633058	0.01	1.06	0.289203	0	0.09	0.931588	0.01	1.03	0.303689	0	−0.26	0.79244	0
Hypertension	−0.03	−4.29	1.77865214804846E−05	−0.02	−3.26	0.00111135	−0.01	−1.54	0.123671	−0.01	−1.88	0.0604485	0.01	2.04	0.0412173	−0.01	−1.39	0.165192	−0.01	−1.38	0.168857	−0.01	−1.03	0.305134	−0.03	−4.83	1.36618577932446E−06	0	0.15	0.877665	−0.02	−3.54	0.000396236	−0.02	−2.88	0.00403814	−0.02	−3	0.00268413	−0.01	−1.51	0.129791	−0.01	−2.24	0.0252661	−0.02	−3.47	0.000530864	−0.02
Euler number	0	−0.69	0.490034	0	0.17	0.868579	−0.01	−1.08	0.281014	−0.08	−12.85	1.13196719737138E−37	0.2	31.28	1.23221756950501E−210	0.12	19.37	6.14063241608663E−83	0.06	8.89	6.41338048073241E−19	0.12	18.86	8.14883530047194E−79	0.03	5.24	1.57599978854819E−07	0.03	4.42	9.97087128902983E−06	0.09	14.22	1.02942964439661E−45	0	−0.62	0.53406	−0.04	−6.3	2.9870970192291E−10	0.07	10.48	1.23738284891308E−25	0.07	10.84	2.47419802053521E−27	0	0.78	0.436214	−0.02
Assessment centre 11026	−0.04	−6.71	2.01603939817049E−11	0.02	2.89	0.00383389	−0.03	−4.04	5.30522594569258E−05	0.03	4.53	5.8511764060185E−06	−0.06	−8.74	2.4102331109034E−18	−0.05	−8.44	3.42104215891844E−17	−0.05	−8.63	6.4649464804395E−18	0	−0.46	0.645802	0.06	8.88	6.90789309263761E−19	−0.02	−3.44	0.000591671	0.04	6.15	7.99020583736878E−10	0.01	1.32	0.187278	−0.03	−4.21	2.54274788543489E−05	−0.05	−7.97	1.64186749527E−15	−0.01	−2.27	0.0230809	−0.05	−8.05	8.96584950849413E−16	−0.05
Assessment centre 11027	−0.02	−2.65	0.00807312	0.02	3.68	0.000237292	−0.05	−8.21	2.31332937836449E−16	0	−0.49	0.624238	−0.06	−8.8	1.46744722502773E−18	−0.08	−12.7	8.12801381058355E−37	−0.1	−15.71	2.48445240774459E−55	0.01	1.14	0.252981	0.03	4.44	8.91500905386802E−06	−0.11	−16.94	4.85275717035089E−64	0.01	2.06	0.0392943	−0.04	−5.9	3.64470446163467E−09	−0.04	−6.35	2.22860221234785E−10	−0.05	−7.97	1.66940897890372E−15	−0.03	−3.94	8.17777645103192E−05	−0.09	−14.72	8.16855311898676E−49	−0.08
adj. R2	0.11			0.02			0.07			0.04			0.06			0.15			0.22			0.09			0.09			0.17			0.02			0.12			0.01			0.13			0.08			0.08			0.09
df	24711			24711			24711			24711			24711			24711			24711			24711			24711			24711			24711			24711			24711			24711			24711			24711			24711
Volume - Left hemisphere
	bankssts			caudalanteriorcingulate			caudalmiddlefrontal			cuneus			entorhinal			fusiform			inferiorparietal			inferiortemporal			isthmuscingulate			lateraloccipital			lateralorbitofrontal			lingual			medialorbitofrontal			middletemporal			parahippocampal			paracentral			parsopercularis
Covariate	r	t-value	p-value	r	t-value	p-value	r	t-value	p-value	r	t-value	p-value	r	t-value	p-value	r	t-value	p-value	r	t-value	p-value	r	t-value	p-value	r	t-value	p-value	r	t-value	p-value	r	t-value	p-value	r	t-value	p-value	r	t-value	p-value	r	t-value	p-value	r	t-value	p-value	r	t-value	p-value	r
Intercept	0.77	186.81	0	0.64	129.64	0	0.8	210.06	0	0.78	198.29	0	0.78	194.8	0	0.86	264.75	0	0.86	264.58	0	0.85	250.85	0	0.81	218.31	0	0.87	277.47	0	0.93	386.86	0	0.81	217.53	0	0.88	290.76	0	0.87	274.49	0	0.81	213.48	0	0.81	219.98	0	0.8
waist circumference	−0.04	−6.43	1.32034507355111E−10	0	0.32	0.752676	0.03	5.23	1.72475963922168E−07	−0.05	−7.31	2.75008056895312E−13	−0.1	−16.5	7.77345920569671E−61	−0.09	−14.81	2.06244233934915E−49	−0.05	−7.34	2.27193169045656E−13	−0.08	−12.92	4.62133402887399E−38	0	0.13	0.898745	−0.05	−8.55	1.35587964671785E−17	−0.01	−2.3	0.0214444	−0.08	−12.87	9.0111955373737E−38	−0.04	−5.8	6.55610564376961E−09	−0.07	−10.84	2.5324353615347E−27	−0.06	−9	2.32012907517509E−19	0.04	6.17	6.82846410024811E−10	−0.01
waist circumference2	−0.04	−5.64	1.69162106533381E−08	0	−0.78	0.43828	−0.01	−1.19	0.233391	−0.02	−3.16	0.00159972	−0.01	−0.93	0.349991	−0.04	−5.79	7.24765541078569E−09	−0.03	−4.2	2.70586386770903E−05	−0.03	−4.97	6.86525989910245E−07	−0.01	−1.79	0.0732676	−0.05	−7.57	3.7209398286344E−14	−0.03	−4.03	5.69672720645841E−05	−0.03	−4.65	3.41707174025554E−06	−0.02	−2.57	0.0101383	−0.04	−5.96	2.54786905437549E−09	−0.02	−2.77	0.00559379	0	−0.05	0.959753	−0.02
Sex	0.01	1.94	0.0525261	−0.02	−3.59	0.000332482	−0.04	−5.58	2.45582576318862E−08	0.09	13.78	5.13046722867372E−43	0.09	14.09	6.26050113091058E−45	0.06	10.07	8.75240038002597E−24	−0.03	−4.3	1.68000134216193E−05	0.04	6.37	1.95283530080333E−10	0.1	16.57	2.60341420089751E−61	0.05	8.61	7.43518608421105E−18	0.09	13.48	2.68933848783678E−41	0.06	9.56	1.25452998880738E−21	0.11	16.83	3.55482845112233E−63	0.08	11.91	1.36614495772398E−32	0	0.05	0.960233	−0.04	−6.32	2.67554137816612E−10	−0.01
Age	−0.13	−20.05	9.6602032347571E−89	−0.03	−4.32	1.59657406985206E−05	−0.12	−19.04	3.25817248643049E−80	−0.1	−16.32	1.44783478831517E−59	−0.02	−3.64	0.000271663	−0.17	−27.01	2.22496060362901E−158	−0.16	−25.96	1.18947360178615E−146	−0.15	−23.46	2.30387464848466E−120	−0.06	−9.04	1.67296949462086E−19	−0.19	−30.59	8.32806553511578E−202	−0.18	−29.37	2.04084709086361E−186	−0.16	−24.86	8.57165267808255E−135	−0.08	−13.11	3.67146538080748E−39	−0.2	−31.56	2.08461928591822E−214	−0.17	−26.65	3.07648899340971E−154	−0.07	−11.45	2.75065278269283E−30	−0.15
Age2	−0.03	−4.55	5.29339585654635E−06	0	−0.1	0.92057	−0.03	−5.22	1.77790509008986E−07	−0.03	−5.48	4.25684380579259E−08	−0.04	−5.73	1.02870362630498E−08	−0.02	−3.43	0.000613023	−0.05	−7.09	1.34246443823018E−12	−0.04	−5.6	2.11580902456199E−08	−0.02	−3.46	0.00053465	−0.07	−10.38	3.56924555616529E−25	−0.02	−2.59	0.00970634	−0.05	−8.26	1.56735891096035E−16	−0.01	−1.37	0.170754	−0.03	−4.37	1.22858514222078E−05	−0.05	−7.09	1.38544077658468E−12	−0.02	−3.12	0.00182004	−0.02
Age:Sex	−0.03	−4.76	1.95903745244871E−06	−0.04	−5.98	2.31366262703545E−09	−0.03	−4.27	1.93385980906517E−05	−0.04	−5.66	1.50099742745781E−08	−0.02	−3.27	0.00106153	−0.04	−6.67	2.58078496695456E−11	−0.03	−4.98	6.42857135412932E−07	−0.04	−6.4	1.61591111673073E−10	−0.04	−6.94	4.01558698848748E−12	−0.06	−8.79	1.58915655553876E−18	−0.05	−7.22	5.16721611590951E−13	−0.06	−9.26	2.2445482610861E−20	−0.06	−9.17	4.8998312271223E−20	−0.04	−6.26	4.0255525909733E−10	−0.03	−4.08	4.55252423591102E−05	−0.03	−4.15	3.39942096472912E−05	−0.02
Age2:Sex	0.02	2.61	0.00900434	0	0.01	0.993233	0.02	3.02	0.00249273	0.01	0.81	0.419588	0	−0.48	0.629988	0	0.4	0.688195	0.02	3.57	0.000361329	0.01	1.87	0.0619283	0.01	1.79	0.0737877	0.02	3.04	0.00238716	0.01	0.98	0.328072	0.01	2.05	0.0400623	0	−0.2	0.844134	0.01	1.48	0.137569	0.01	1.62	0.106134	0	−0.5	0.615094	0
Ethnicity	0	−0.77	0.439376	−0.02	−3.24	0.00119634	−0.02	−3.93	8.5818588384425E−05	−0.06	−9.28	1.79114396754311E−20	−0.04	−5.77	8.09592948452025E−09	−0.03	−4.79	1.70695573216972E−06	0.04	5.55	2.96194619561632E−08	−0.01	−2.35	0.0186317	−0.04	−5.63	1.81217581009312E−08	−0.05	−7.52	5.55932509118739E−14	−0.06	−9.67	4.41718653428024E−22	−0.03	−5.4	6.87667698758954E−08	−0.01	−1.52	0.129646	−0.02	−2.63	0.00843	−0.01	−1.72	0.0861415	−0.02	−2.48	0.0132366	−0.03
Alcohol	−0.01	−1	0.316517	0.01	1.17	0.241228	−0.01	−0.82	0.412047	0	0.18	0.853689	0	0.57	0.568579	0.01	1.25	0.211714	0	0.37	0.70966	0	−0.57	0.56849	−0.01	−0.86	0.388188	0	0.74	0.456303	0	−0.04	0.970982	0	0.25	0.803928	−0.01	−1.97	0.0488725	0	−0.3	0.76712	0.02	2.49	0.0128495	0	−0.67	0.502183	0
Smoking	0.01	0.84	0.401746	0.01	1.37	0.171456	0	−0.22	0.825128	−0.01	−1.89	0.0586298	−0.01	−2.16	0.0304862	−0.02	−2.51	0.01197	−0.01	−1.26	0.207024	0	0.71	0.479624	−0.01	−1.03	0.301676	−0.02	−2.65	0.00816449	0	−0.11	0.912385	−0.03	−4.07	4.72102997736961E−05	−0.01	−1.46	0.143796	0	0.14	0.887176	−0.01	−1.04	0.299725	−0.01	−0.98	0.328484	0
Diabetic	−0.01	−2.18	0.0294464	0	−0.43	0.668077	−0.01	−2.15	0.0317216	−0.03	−4.12	3.80648719817394E−05	0	−0.46	0.648566	−0.02	−3.04	0.00236773	−0.01	−1.65	0.0990907	−0.01	−1.79	0.0742116	−0.01	−1.85	0.0647103	−0.02	−3.32	0.000895435	−0.02	−3.08	0.00210423	−0.03	−5.29	1.24426428236831E−07	−0.02	−2.98	0.00288966	−0.02	−3.58	0.000340212	−0.02	−2.44	0.0148827	0	0.48	0.633728	−0.01
Hypercholesterolemia	0	−0.06	0.954307	0	−0.36	0.715456	0	−0.68	0.495128	0.01	1.34	0.1815	0	−0.34	0.736028	0	0.22	0.823811	−0.01	−0.79	0.431326	0.01	1.07	0.286434	0.01	1.9	0.058085	0	0.52	0.602461	0	−0.29	0.772049	0	0.15	0.881875	0	−0.58	0.559532	0	−0.05	0.963805	0.01	1.55	0.120966	0.01	1.03	0.304221	0
Hypertension	−0.03	−4.28	1.83496759657002E−05	0	−0.25	0.803243	−0.02	−3.24	0.00120781	−0.02	−3.02	0.00251952	0	−0.03	0.977658	−0.03	−3.94	8.31394093409871E−05	−0.04	−5.79	6.94243932934835E−09	−0.02	−2.72	0.00660606	−0.03	−5.33	9.95805097931871E−08	−0.01	−1.36	0.173126	−0.04	−5.54	3.13972472576919E−08	−0.01	−1.82	0.0695237	−0.03	−4.89	1.00860275795117E−06	−0.03	−5.49	4.06366097140646E−08	0	−0.49	0.627289	−0.03	−4.89	9.93091657377451E−07	−0.03
ICV	0.39	66.62	0	0.28	45.77	0	0.46	81.1	0	0.3	50.29	0	0.34	57.25	0	0.46	80.98	0	0.51	93.52	0	0.5	89.96	0	0.49	88.2	0	0.48	85.42	0	0.58	110.81	0	0.35	59.14	0	0.53	98.61	0	0.52	96.62	0	0.32	52.49	0	0.43	74.24	0	0.39
Euler number	−0.01	−1.92	0.0544988	−0.03	−3.95	7.815682671446E−05	−0.07	−10.88	1.71455506177314E−27	−0.1	−15.14	1.55293948040495E−51	0.09	14.56	8.20885476964738E−48	0.01	1.91	0.056114	−0.06	−9.85	7.76920920480501E−23	0.02	3.39	0.00070396	−0.1	−15.59	1.64052839667743E−54	−0.07	−11.04	2.74953269100853E−28	−0.04	−6.01	1.83746311130213E−09	−0.05	−7.65	2.10613078815213E−14	−0.14	−21.91	2.17616770675908E−105	0.03	5.14	2.79743477498652E−07	0.03	3.98	6.90889813866725E−05	−0.09	−14.68	1.39028293254963E−48	−0.07
Assessment centre 11026	−0.03	−5.22	1.84478400370401E−07	−0.01	−1.89	0.0582642	−0.03	−4.03	5.539766602183E−05	−0.02	−2.57	0.0100928	−0.03	−5.46	4.72231182114334E−08	−0.07	−11.52	1.21007094150755E−30	−0.01	−1.4	0.160495	−0.05	−8.38	5.36692308695823E−17	−0.01	−1.46	0.145501	−0.04	−5.74	9.76777791765776E−09	−0.09	−13.49	2.39257582495799E−41	−0.05	−7.3	2.93438011739791E−13	−0.03	−4.91	9.15201539853675E−07	−0.06	−8.92	5.20223773698838E−19	−0.06	−8.95	3.86414169221228E−19	−0.01	−2.31	0.0211669	−0.03
Assessment centre 11027	−0.03	−5.22	1.78302837042087E−07	−0.01	−1.5	0.133707	−0.01	−1.73	0.0833795	−0.01	−1.14	0.253841	−0.05	−7.15	9.17847924336478E−13	−0.07	−11.65	2.8946401527104E−31	−0.01	−1.2	0.231115	−0.04	−5.91	3.43303546162412E−09	0.01	1.52	0.128314	−0.03	−4.54	5.73395445852062E−06	−0.08	−11.97	6.66742581937324E−33	−0.06	−9.62	6.96735426338969E−22	0	0.08	0.936866	−0.06	−9.6	8.64527583785566E−22	−0.07	−10.35	4.50761071493205E−25	−0.02	−2.79	0.00521922	−0.01
adj. R2	0.26			0.12			0.31			0.22			0.22			0.37			0.38			0.39			0.4			0.4			0.52			0.27			0.45			0.45			0.22			0.27			0.26
df	24710			24710			24710			24710			24710			24710			24710			24710			24710			24710			24710			24710			24710			24710			24710			24710			24710
Volume - Right hemisphere
	bankssts			caudalanteriorcingulate			caudalmiddlefrontal			cuneus			entorhinal			fusiform			inferiorparietal			inferiortemporal			isthmuscingulate			lateraloccipital			lateralorbitofrontal			lingual			medialorbitofrontal			middletemporal			parahippocampal			paracentral			parsopercularis
Covariate	r	t-value	p-value	r	t-value	p-value	r	t-value	p-value	r	t-value	p-value	r	t-value	p-value	r	t-value	p-value	r	t-value	p-value	r	t-value	p-value	r	t-value	p-value	r	t-value	p-value	r	t-value	p-value	r	t-value	p-value	r	t-value	p-value	r	t-value	p-value	r	t-value	p-value	r	t-value	p-value	r
Intercept	0.79	205.58	0	0.67	140.95	0	0.78	193.47	0	0.79	204.77	0	0.74	175.09	0	0.86	269.39	0	0.88	285.85	0	0.85	249.59	0	0.8	208.22	0	0.87	274.25	0	0.92	363.59	0	0.84	244.02	0	0.9	317.55	0	0.89	301.74	0	0.82	226.88	0	0.81	215.86	0	0.8
waist circumference	−0.02	−3.3	0.000965019	−0.01	−1.11	0.267807	0.03	5.31	1.13134049224385E−07	−0.01	−2.33	0.0198825	−0.06	−9.45	3.57179396647074E−21	−0.08	−12.74	4.90299439119804E−37	−0.03	−5.04	4.73550760475777E−07	−0.07	−11.73	1.09497480283392E−31	0	−0.16	0.87574	−0.04	−6.67	2.5656910847631E−11	−0.02	−3.78	0.00015989	−0.07	−10.36	4.22819859945436E−25	−0.03	−5.45	5.13913864886075E−08	−0.06	−9.98	2.10546579238674E−23	−0.07	−11.48	1.90537129634675E−30	0.03	4.94	8.00420021542218E−07	−0.02
waist circumference2	−0.01	−2.19	0.0283823	−0.01	−1.71	0.0864113	0	−0.75	0.451393	−0.03	−4.25	2.18472655430971E−05	−0.01	−1.17	0.242473	−0.04	−5.71	1.14416957164548E−08	−0.03	−5.16	2.45209526813065E−07	−0.04	−5.88	4.2766663281822E−09	−0.02	−2.81	0.00491428	−0.04	−5.62	1.92616503691236E−08	−0.03	−4.46	8.24894355577635E−06	−0.04	−6.1	1.05778152379865E−09	−0.01	−2.04	0.0418164	−0.03	−4.6	4.24286420653351E−06	−0.02	−3.69	0.000224571	−0.01	−2.31	0.0207106	0
Sex	0.01	0.9	0.368087	0.01	1.86	0.0623438	−0.05	−8.6	8.46323150260901E−18	0.06	9.12	8.01943066674524E−20	0.06	9.46	3.44112704064764E−21	0.13	19.88	2.77746724859932E−87	0.03	5.42	6.18020816967545E−08	0.05	7.96	1.85170267471053E−15	0.04	6.48	9.44330278870345E−11	0.08	13.26	5.18057656380228E−40	0.09	14.97	1.79385047539603E−50	0.05	7.29	3.20133794632496E−13	0.12	18.38	5.83521460547081E−75	0.06	9.82	1.04759429229283E−22	0	−0.18	0.858763	−0.01	−0.92	0.356106	0.01
Age	−0.13	−20.87	7.3466248522984E−96	−0.05	−8.49	2.23547657907431E−17	−0.09	−14.81	2.20905997505114E−49	−0.1	−15.15	1.30031871536489E−51	−0.01	−1.66	0.0962598	−0.16	−25.86	1.71690750791499E−145	−0.19	−30.81	1.32936955923624E−204	−0.14	−22.11	2.50604142414789E−107	−0.06	−10.07	8.68887908471545E−24	−0.19	−30.52	6.95776878702254E−201	−0.13	−21.4	1.09522089884535E−100	−0.16	−26.17	6.90027901005476E−149	−0.12	−18.36	9.02881474508592E−75	−0.2	−32.46	2.01789520978476E−226	−0.15	−23.31	7.55166828776846E−119	−0.08	−12.05	2.33163102581362E−33	−0.13
Age2	−0.03	−5.21	1.90079373625639E−07	−0.01	−2.33	0.0197052	−0.02	−3.74	0.000185903	−0.04	−7.03	2.14052415144741E−12	−0.01	−2.26	0.0240374	−0.03	−5.02	5.33122226685431E−07	−0.05	−8.51	1.87964745466923E−17	−0.03	−4.7	2.6779834705549E−06	−0.02	−3.72	0.00019669	−0.06	−9.48	2.70993595574652E−21	−0.01	−1.59	0.11258	−0.05	−7.94	2.123465289888E−15	0	0.58	0.560634	−0.03	−5.4	6.84304121217974E−08	−0.04	−6.02	1.78060425181882E−09	−0.03	−4.24	2.24461382454675E−05	−0.01
Age:Sex	−0.03	−4.86	1.20266236010314E−06	−0.01	−2.22	0.0263908	−0.02	−3.21	0.00133594	−0.04	−5.76	8.41470442760619E−09	0	−0.34	0.736989	−0.07	−11.21	4.24830650898498E−29	−0.05	−7.73	1.09853944508749E−14	−0.05	−8.02	1.06710795912182E−15	−0.03	−5.17	2.35334280108182E−07	−0.07	−10.32	6.66563491911931E−25	−0.05	−7.31	2.82687845381333E−13	−0.06	−8.79	1.58608902270223E−18	−0.03	−5.23	1.75409053327092E−07	−0.04	−6.19	6.30604762612031E−10	−0.05	−7.32	2.53524378464615E−13	−0.03	−5.25	1.55961035158933E−07	−0.02
Age2:Sex	0.01	2.23	0.0258647	0.01	0.88	0.376305	0.01	1.34	0.180349	0.01	1.63	0.103943	0	−0.73	0.463278	0.01	1.71	0.0875159	0.02	3.84	0.00012577	0.01	0.97	0.33373	0	0.39	0.697859	0.02	3.71	0.000203963	0.01	0.92	0.355007	0.01	2.05	0.0399649	0	0.63	0.527686	0.01	1.72	0.0846836	0.01	1.27	0.204183	0	0.55	0.582492	0
Ethnicity	0.01	1.08	0.281945	−0.01	−2.33	0.0198029	−0.03	−3.96	7.59485577702353E−05	−0.05	−7.65	2.0140446811921E−14	−0.03	−4.52	6.08552644372345E−06	−0.02	−2.47	0.0135538	0.01	1.85	0.0646223	−0.03	−4.44	8.99779359564197E−06	−0.02	−3.69	0.000225801	−0.07	−11.43	3.65155177993465E−30	−0.04	−6.1	1.10538483502291E−09	−0.03	−5.13	2.93096697070308E−07	−0.03	−5.06	4.29146849097884E−07	−0.03	−4.25	2.12386375455089E−05	−0.01	−1.18	0.23905	−0.02	−3.07	0.00213588	−0.04
Alcohol	0.01	1.17	0.242713	0	−0.6	0.550312	−0.01	−0.93	0.351645	0	0.75	0.454533	0.01	1.3	0.194905	0.02	3.47	0.00052079	0	0.18	0.856135	0	−0.06	0.949028	−0.01	−1.67	0.0958004	0	0.62	0.534054	0.01	0.96	0.336829	0	−0.32	0.747202	0	−0.42	0.671794	0	0.51	0.610062	0.02	2.65	0.00802361	0	0.29	0.769868	−0.01
Smoking	0.01	1.36	0.174872	0.01	0.9	0.368324	−0.01	−1.61	0.106823	0	−0.21	0.83347	−0.01	−1.12	0.264259	−0.01	−1.69	0.091223	−0.01	−1.48	0.139246	0	0.39	0.694341	−0.01	−0.93	0.350554	−0.02	−2.76	0.00581582	−0.01	−1.19	0.233188	−0.02	−2.46	0.0139181	−0.01	−1.2	0.230906	0	0.16	0.875663	0	0.07	0.941842	−0.01	−2.31	0.021163	0
Diabetic	−0.01	−1.5	0.132514	0	−0.36	0.717799	−0.01	−1.87	0.0621663	−0.01	−2.24	0.0250457	−0.01	−1.01	0.312165	−0.02	−2.72	0.00649749	−0.01	−2	0.0452821	−0.02	−3.74	0.000187758	−0.01	−1.83	0.067713	−0.03	−4.25	2.10574369589821E−05	−0.01	−2.11	0.0352266	−0.03	−4.16	3.25436821541662E−05	−0.01	−1.31	0.191734	−0.01	−0.81	0.41766	−0.02	−3.64	0.000275192	−0.01	−1.47	0.141896	−0.01
Hypercholesterolemia	0	0.54	0.591462	0.01	1	0.319272	0.01	1.23	0.219157	0.01	2.21	0.0268476	0	−0.03	0.976232	0	−0.12	0.901413	0	−0.24	0.807246	0	0.47	0.635511	0	−0.77	0.441598	0.01	1.2	0.232052	0	−0.16	0.875208	0	−0.04	0.969066	0	0.23	0.817245	0	−0.52	0.603844	−0.01	−0.81	0.418103	0.01	1.73	0.0834414	0
Hypertension	−0.03	−4.3	1.69685573458638E−05	−0.02	−2.55	0.0108974	−0.02	−2.47	0.0133717	−0.02	−3.47	0.000514489	0.01	0.92	0.35918	−0.03	−4.12	3.77187970337585E−05	−0.03	−4.48	7.45603665194047E−06	−0.01	−1.65	0.099731	−0.02	−3.48	0.000509931	0	−0.58	0.561651	−0.03	−4.13	3.64860687577823E−05	−0.02	−3.19	0.00144788	−0.02	−3.83	0.000127957	−0.03	−4.74	2.1403206757974E−06	−0.01	−1.86	0.0624662	−0.03	−4.47	7.76599831918889E−06	−0.02
ICV	0.39	65.71	0	0.23	37.81	3.93459949988163E−304	0.46	82	0	0.36	60.16	0	0.31	50.51	0	0.49	87.94	0	0.52	95.57	0	0.49	89.31	0	0.45	79.08	0	0.49	87.52	0	0.56	106.13	0	0.39	67.06	0	0.47	83.09	0	0.56	106.52	0	0.36	60.9	0	0.44	76.16	0	0.39
Euler number	−0.02	−3.42	0.000623274	−0.02	−3.71	0.000209193	−0.07	−10.48	1.24090012689564E−25	−0.11	−18.09	1.23035722296372E−72	0.02	2.78	0.00546206	0	−0.67	0.499806	−0.03	−5.3	1.17930969277979E−07	0	−0.55	0.581419	−0.1	−16.26	4.16173769973874E−59	−0.06	−9.66	5.02454523798965E−22	−0.03	−5.29	1.26667719091629E−07	−0.05	−8.59	9.60567558247142E−18	−0.15	−24.63	2.19885625304297E−132	−0.02	−2.88	0.00400554	0.01	1.33	0.183418	−0.07	−10.95	7.57438054080592E−28	−0.07
Assessment centre 11026	−0.06	−8.85	9.23812840061555E−19	−0.01	−1.04	0.296356	−0.02	−2.58	0.00984494	0.01	1.84	0.0652675	−0.04	−6.17	7.01810251879461E−10	−0.09	−13.7	1.42167932664584E−42	−0.04	−6.41	1.49471104609858E−10	−0.09	−13.69	1.62990289744287E−42	−0.01	−1.24	0.215577	−0.05	−8.07	7.14634510818662E−16	−0.08	−13.05	9.07617869259127E−39	−0.06	−8.85	9.62534102458931E−19	−0.06	−9.42	4.73889248607614E−21	−0.08	−12.42	2.46012454779902E−35	−0.07	−11.22	4.00331422743608E−29	−0.02	−2.88	0.00403295	−0.03
Assessment centre 11027	−0.03	−4.7	2.67385142692476E−06	−0.01	−1.98	0.0479197	0.01	2.24	0.0253297	0.03	5.35	8.75939414387584E−08	−0.06	−8.95	3.75052500758422E−19	−0.07	−11.14	9.28364737900773E−29	−0.02	−3.73	0.000189157	−0.05	−8.3	1.12366856459242E−16	0.01	2.07	0.038618	−0.05	−7.47	8.49551329082464E−14	−0.07	−11.65	2.78905605492919E−31	−0.04	−6.72	1.89849427513023E−11	−0.06	−9.88	5.36659245196945E−23	−0.06	−8.94	4.20705644976532E−19	−0.05	−8.16	3.53584556691633E−16	−0.02	−2.65	0.00814976	−0.01
adj. R2	0.26			0.1			0.3			0.25			0.17			0.44			0.43			0.39			0.32			0.43			0.49			0.31			0.4			0.49			0.25			0.29			0.26
df	24710			24710			24710			24710			24710			24710			24710			24710			24710			24710			24710			24710			24710			24710			24710			24710			24710
Notes: Reference Sex - women; Reference Ethnicity - European ancestry; Reference Alcohol - no consumption; Reference Smoking - non-smoker; Reference Diabetic - no diagnosis;
Reference Hypercholesterolemia - no diagnosis; Reference Hypertension - no diagnosis; Reference assessment centre - 11025.
Abbreviations: adj. R2 - adjusted r-squared; df - degrees of freedom; ICV - intracranial volume; r - partial corelation coefficient.
[truncated: 53 more columns]

[truncated: 19 more sheets: Table S13 - Brain-BMI - subset, Table S14 - Brain-WHR - subset, Table S15 - Brain-WC - subset, TableS16 - Brain-VAT - subset, TableS17 - Brain-ASAT - subset, TableS18 - Brain-totAT - subset, TableS19 - Brain-liver - subset, TableS20 - Brain-MFI - subset, TableS21 - Brain-TTMV - subset, Table S22 - bilatteral - subset, Table S23 - CP-BMI - subsample, Table S24 - CP-WHR - subsample, Table S25 - CP-WC - subsample, Table S26 - CP-VAT - subsample, Table S27 - CP-ASAT - subsample, TableS28-CP-VAT+ASAT -subsample, Table S29 - CP-liver subsample, Table S30 - CP-MFI - subsample, Table S31 - CP-TTMV - subsample]
